# Supplementary material for: Bis(μ-4-formyl­benzoato-κ2 O:O′)bis­[(4-formyl­benzoato-κ2 O,O′)bis­(iso­nicotin­amide-κN 1)copper(II)]
Source: Acta Crystallogr Sect E Struct Rep Online. 2013 Apr 27;69(Pt 5):m290–1. doi: 10.1107/S1600536813010908 (PMC3647822; doi:10.1107/S1600536813010908)
Supplement: Supplementary file 1 [file e-69-0m290-sup1.cif]

##############################################################################
#                                                                            #
# This CIF contains the data in a paper accepted for publication in          #
# Acta Crystallographica Section E. It conforms to the requirements of       #
# Notes for Authors for Acta Crystallographica Section E, and has been       #
# peer reviewed under the auspices of the IUCr Commission on Journals.       #
#                                                                            #
# Full details of the Crystallographic Information File format               #
# are given in the paper "The Crystallographic Information File (CIF):       #
# a New Standard Archive File for Crystallography" by S. R. Hall, F. H.      #
# Allen and I. D. Brown [Acta Cryst. (1991), A47, 655-685].                  #
#                                                                            #
# The current version of the core CIF dictionary is obtainable from          #
# ftp://ftp.iucr.org/pub/cif_core.dic.                                       #
#                                                                            #
# Software is freely available for graphical display of the structure(s)     #
# in this CIF. For information consult the CIF software page                 #
# http://www.iucr.org/resources/cif/software.                                #
#                                                                            #
# This file may be used for bona fide research purposes within the           #
# scientific community so long as proper attribution is given to the journal # 
# article from which it was obtained.                                        #
#                                                                            #
##############################################################################
data_I
_audit_creation_method     SHELXL-97
_chemical_name_systematic
;\
Bis(\m-4-formylbenzoato-\k^2^<i>O</i>:<i>O</i>')bis[(4-formylbenzoato-\
\k^2^<i>O</i>,<i>O</i>')bis(isonicotinamide-\k<i>N</i>^1^)copper(II)]
;
_chemical_name_common     ?
_chemical_formula_moiety     'C56 H44 Cu2 N8 O16'
_chemical_formula_sum     'C56 H44 Cu2 N8 O16'
_chemical_formula_iupac     '[Cu2 (C8 H5 O3)4 (C6 H6 N2 O)4]'
_chemical_formula_weight     1212.09
_chemical_melting_point     ?
_symmetry_cell_setting     triclinic
_symmetry_space_group_name_H-M     'P -1'
_symmetry_space_group_name_Hall     '-P 1'
loop_
    _symmetry_equiv_pos_as_xyz
    'x, y, z'
    '-x, -y, -z'
_cell_length_a     8.6462(2)
_cell_length_b     11.6709(3)
_cell_length_c     13.4339(4)
_cell_angle_alpha     87.876(3)
_cell_angle_beta     83.483(3)
_cell_angle_gamma     74.566(2)
_cell_volume     1298.24(6)
_cell_formula_units_Z     1
_cell_measurement_reflns_used     6407
_cell_measurement_theta_min     2.36
_cell_measurement_theta_max     27.79
_cell_measurement_temperature     100(2)
_exptl_crystal_description     rod
_exptl_crystal_colour     blue
_exptl_crystal_size_max     0.17
_exptl_crystal_size_mid     0.07
_exptl_crystal_size_min     0.06
_exptl_crystal_density_diffrn     1.550
_exptl_crystal_density_meas     ?
_exptl_crystal_density_method     'not measured'
_exptl_crystal_F_000     622
_exptl_absorpt_coefficient_mu     0.902
_exptl_absorpt_correction_type     multi-scan
_exptl_absorpt_process_details     '(<i>SADABS</i>; Bruker, 2005)'
_exptl_absorpt_correction_T_min     0.927
_exptl_absorpt_correction_T_max     0.947
_exptl_special_details
;
;
_diffrn_ambient_temperature     100(2)
_diffrn_radiation_type     MoK\a
_diffrn_radiation_wavelength     0.71073
_diffrn_radiation_source     'fine-focus sealed tube'
_diffrn_radiation_monochromator     graphite
_diffrn_measurement_device_type     'Bruker Kappa APEXII CCD area-detector'
_diffrn_measurement_method     '\f and \w scans'
_diffrn_detector_area_resol_mean     ?
_diffrn_reflns_number     19200
_diffrn_reflns_av_R_equivalents     0.1891
_diffrn_reflns_av_sigmaI/netI     0.1396
_diffrn_reflns_theta_min     1.53
_diffrn_reflns_theta_max     28.21
_diffrn_reflns_theta_full     28.21
_diffrn_measured_fraction_theta_max     0.968
_diffrn_measured_fraction_theta_full     0.968
_diffrn_reflns_limit_h_min     -11
_diffrn_reflns_limit_h_max     11
_diffrn_reflns_limit_k_min     -15
_diffrn_reflns_limit_k_max     15
_diffrn_reflns_limit_l_min     -16
_diffrn_reflns_limit_l_max     17
_diffrn_standards_number     0
_diffrn_standards_interval_count     .
_diffrn_standards_interval_time     .
_diffrn_standards_decay_%     ?
_refine_special_details
;
Refinement of <i>F</i>^2^ against ALL reflections. The weighted <i>R</i>-factor
<i>wR</i> and goodness of fit <i>S</i> are based on <i>F</i>^2^, conventional
<i>R</i>-factors <i>R</i> are based on <i>F</i>, with <i>F</i> set to zero for
negative <i>F</i>^2^. The threshold expression of <i>F</i>^2^ >
\s(<i>F</i>^2^) is used only for calculating <i>R</i>-factors(gt) <i>etc</i>.
and is not relevant to the choice of reflections for refinement.
<i>R</i>-factors based on <i>F</i>^2^ are statistically about twice as large
as those based on <i>F</i>, and <i>R</i>- factors based on ALL data will be
even larger.
;
_reflns_number_total     6198
_reflns_number_gt     4412
_reflns_threshold_expression     I>2\s(I)
_refine_ls_structure_factor_coef     Fsqd
_refine_ls_matrix_type     full
_refine_ls_R_factor_all     0.1095
_refine_ls_R_factor_gt     0.0776
_refine_ls_wR_factor_gt     0.1882
_refine_ls_wR_factor_ref     0.2042
_refine_ls_goodness_of_fit_ref     1.107
_refine_ls_restrained_S_all     1.256
_refine_ls_number_reflns     6198
_refine_ls_number_parameters     389
_refine_ls_number_restraints     119
_refine_ls_hydrogen_treatment     mixed
_refine_ls_weighting_scheme     calc
_refine_ls_weighting_details
         'calc w=1/[\s^2^(Fo^2^)+(0.0760P)^2^+1.1530P] where P=(Fo^2^+2Fc^2^)/3'
_atom_sites_solution_hydrogens     geom
_atom_sites_solution_primary     direct
_atom_sites_solution_secondary     difmap
_refine_ls_shift/su_max     0.000
_refine_ls_shift/su_mean     0.000
_refine_diff_density_max     1.046
_refine_diff_density_min     -1.507
_refine_ls_extinction_method     none
_refine_ls_extinction_coef     ?
loop_
    _atom_type_symbol
    _atom_type_description
    _atom_type_scat_dispersion_real
    _atom_type_scat_dispersion_imag
    _atom_type_scat_source
    'C' 'C' 0.0030 0.0020
                         'International Tables Vol C Tables 4.2.6.8 and 6.1.1.4'
    'H' 'H' 0.0000 0.0000
                         'International Tables Vol C Tables 4.2.6.8 and 6.1.1.4'
    'Cu' 'Cu' 0.3200 1.2650
                         'International Tables Vol C Tables 4.2.6.8 and 6.1.1.4'
    'N' 'N' 0.0060 0.0030
                         'International Tables Vol C Tables 4.2.6.8 and 6.1.1.4'
    'O' 'O' 0.0110 0.0060
                         'International Tables Vol C Tables 4.2.6.8 and 6.1.1.4'
_computing_data_collection     'APEX2 (Bruker, 2007)'
_computing_cell_refinement     'SAINT (Bruker, 2007)'
_computing_data_reduction     'SAINT (Bruker, 2007)'
_computing_structure_solution     'SHELXS97 (Sheldrick, 2008)'
_computing_structure_refinement     'SHELXL97 (Sheldrick, 2008)'
_computing_molecular_graphics     'ORTEP-3 for Windows (Farrugia, 2012)'
_computing_publication_material
                                'WinGX (Farrugia, 2012) and PLATON (Spek, 2009)'
loop_
    _atom_site_type_symbol
    _atom_site_label
    _atom_site_fract_x
    _atom_site_fract_y
    _atom_site_fract_z
    _atom_site_U_iso_or_equiv
    _atom_site_adp_type
    _atom_site_calc_flag
    _atom_site_refinement_flags
    _atom_site_occupancy
    _atom_site_symmetry_multiplicity
    _atom_site_disorder_assembly
    _atom_site_disorder_group
    Cu Cu1 0.62806(7) 0.56954(5) 0.88371(4) 0.0185(2) Uani d U 1 1 . .
    O O1 0.6218(4) 0.7313(3) 0.8280(2) 0.0219(8) Uani d U 1 1 . .
    O O2 0.8235(4) 0.6237(3) 0.7243(3) 0.0242(8) Uani d U 1 1 . .
    O O3 0.7284(4) 0.3990(3) 0.8858(2) 0.0236(8) Uani d U 1 1 . .
    O O4 0.6139(4) 0.3497(3) 1.0325(3) 0.0234(8) Uani d U 1 1 . .
    O O5A 0.5585(8) 1.2043(6) 0.4824(4) 0.0358(16) Uani d PDU 0.65 1 . .
    O O5B 0.7922(16) 1.1019(11) 0.3972(9) 0.036(3) Uani d PDU 0.35 1 . .
    O O6 0.9826(6) -0.2505(4) 0.9067(4) 0.0539(13) Uani d U 1 1 . .
    O O7 0.1544(5) 0.6109(4) 0.4944(3) 0.0413(11) Uani d U 1 1 . .
    O O8 0.7785(6) 0.7769(5) 1.3297(4) 0.075(2) Uani d U 1 1 . .
    N N1 0.5025(5) 0.5434(4) 0.7713(3) 0.0192(8) Uani d U 1 1 . .
    N N2 0.7236(5) 0.6046(4) 1.0053(3) 0.0205(9) Uani d U 1 1 . .
    N N3 0.2635(6) 0.4147(4) 0.4793(3) 0.0273(10) Uani d U 1 1 . .
    H H3A 0.2147 0.4101 0.4278 0.033 Uiso calc R 1 1 . .
    H H3B 0.3264 0.3518 0.5024 0.033 Uiso calc R 1 1 . .
    N N4 0.9885(5) 0.6171(4) 1.3195(3) 0.0250(9) Uani d U 1 1 . .
    H H4A 1.0185 0.6325 1.3753 0.030 Uiso calc R 1 1 . .
    H H4B 1.0426 0.5553 1.2859 0.030 Uiso calc R 1 1 . .
    C C1 0.7234(6) 0.7203(4) 0.7504(4) 0.0206(10) Uani d U 1 1 . .
    C C2 0.7188(6) 0.8266(4) 0.6842(4) 0.0222(10) Uani d U 1 1 . .
    C C3 0.8351(7) 0.8206(5) 0.6028(4) 0.0259(11) Uani d U 1 1 . .
    H H3 0.9212 0.7530 0.5934 0.031 Uiso calc . 1 1 . .
    C C4 0.8234(7) 0.9140(5) 0.5363(4) 0.0299(12) Uani d U 1 1 . .
    H H4 0.9015 0.9094 0.4819 0.036 Uiso calc . 1 1 . .
    C C5 0.6953(8) 1.0154(5) 0.5500(4) 0.0325(13) Uani d U 1 1 . .
    C C6 0.5786(7) 1.0235(5) 0.6324(4) 0.0339(13) Uani d U 1 1 . .
    H H6 0.4930 1.0913 0.6421 0.041 Uiso calc . 1 1 . .
    C C7 0.5923(7) 0.9294(5) 0.6992(4) 0.0286(12) Uani d U 1 1 . .
    H H7 0.5163 0.9346 0.7548 0.034 Uiso calc . 1 1 . .
    C C8 0.6975(5) 0.3243(4) 0.9504(3) 0.0172(9) Uani d U 1 1 . .
    C C9 0.7701(6) 0.1950(4) 0.9257(4) 0.0217(10) Uani d U 1 1 . .
    C C10 0.7451(7) 0.1082(5) 0.9932(4) 0.0269(11) Uani d U 1 1 . .
    H H10 0.6821 0.1294 1.0539 0.032 Uiso calc R 1 1 . .
    C C11 0.8139(7) -0.0111(5) 0.9706(5) 0.0319(12) Uani d U 1 1 . .
    H H11 0.7989 -0.0695 1.0168 0.038 Uiso calc R 1 1 . .
    C C12 0.9055(7) -0.0432(5) 0.8787(5) 0.0330(13) Uani d DU 1 1 . .
    C C13 0.9269(7) 0.0436(5) 0.8116(4) 0.0322(13) Uani d U 1 1 . .
    H H13 0.9874 0.0222 0.7502 0.039 Uiso calc R 1 1 . .
    C C14 0.8600(7) 0.1626(5) 0.8333(4) 0.0283(12) Uani d U 1 1 . .
    H H14 0.8749 0.2207 0.7866 0.034 Uiso calc R 1 1 . .
    C C15 0.3770(6) 0.6306(5) 0.7469(4) 0.0233(10) Uani d U 1 1 . .
    H H15 0.3460 0.6994 0.7850 0.028 Uiso calc . 1 1 . .
    C C16 0.2918(6) 0.6235(4) 0.6686(4) 0.0233(10) Uani d U 1 1 . .
    H H16 0.2064 0.6869 0.6537 0.028 Uiso calc . 1 1 . .
    C C17 0.3337(6) 0.5212(4) 0.6115(3) 0.0211(10) Uani d U 1 1 . .
    C C18 0.4627(7) 0.4294(5) 0.6364(4) 0.0259(11) Uani d U 1 1 . .
    H H18 0.4936 0.3591 0.6002 0.031 Uiso calc . 1 1 . .
    C C19 0.5449(6) 0.4434(4) 0.7153(4) 0.0223(10) Uani d U 1 1 . .
    H H19 0.6324 0.3820 0.7308 0.027 Uiso calc . 1 1 . .
    C C20 0.6678(6) 0.7138(4) 1.0458(4) 0.0202(10) Uani d U 1 1 . .
    H H20 0.5980 0.7726 1.0117 0.024 Uiso calc R 1 1 . .
    C C21 0.7102(6) 0.7416(5) 1.1354(4) 0.0237(11) Uani d U 1 1 . .
    H H21 0.6680 0.8175 1.1618 0.028 Uiso calc R 1 1 . .
    C C22 0.8170(6) 0.6553(5) 1.1866(4) 0.0215(10) Uani d U 1 1 . .
    C C23 0.8753(6) 0.5437(4) 1.1446(4) 0.0206(10) Uani d U 1 1 . .
    H H23 0.9476 0.4840 1.1763 0.025 Uiso calc R 1 1 . .
    C C24 0.8253(6) 0.5224(4) 1.0555(4) 0.0204(10) Uani d U 1 1 . .
    H H24 0.8643 0.4466 1.0285 0.024 Uiso calc R 1 1 . .
    C C25 0.6803(9) 1.1107(6) 0.4732(4) 0.0406(15) Uani d DU 1 1 . .
    H H25A 0.748(11) 1.094(8) 0.410(4) 0.035 Uiso d PD 0.65 1 . .
    H H25B 0.622(17) 1.188(4) 0.500(10) 0.035 Uiso d PD 0.35 1 . .
    C C26 0.9852(8) -0.1697(6) 0.8536(5) 0.0397(15) Uani d DU 1 1 . .
    H H26 1.042(5) -0.189(4) 0.793(2) 0.016(14) Uiso d D 1 1 . .
    C C27 0.2415(6) 0.5188(5) 0.5231(4) 0.0241(11) Uani d U 1 1 . .
    C C28 0.8602(7) 0.6880(5) 1.2856(4) 0.0268(11) Uani d U 1 1 . .
loop_
    _atom_site_aniso_label
    _atom_site_aniso_U_11
    _atom_site_aniso_U_22
    _atom_site_aniso_U_33
    _atom_site_aniso_U_12
    _atom_site_aniso_U_13
    _atom_site_aniso_U_23
    Cu1 0.0193(4) 0.0219(3) 0.0121(3) -0.0046(2) 0.0078(2) -0.0045(2)
    O1 0.029(2) 0.0195(16) 0.0144(17) -0.0054(15) 0.0067(14) -0.0028(13)
    O2 0.025(2) 0.0264(17) 0.0173(18) -0.0027(15) 0.0065(15) -0.0011(14)
    O3 0.033(2) 0.0251(17) 0.0121(17) -0.0100(16) 0.0039(15) -0.0005(14)
    O4 0.0201(19) 0.0293(18) 0.0181(18) -0.0055(15) 0.0093(14) -0.0068(14)
    O5A 0.048(4) 0.034(3) 0.023(3) -0.011(3) 0.004(3) 0.000(3)
    O5B 0.050(9) 0.027(5) 0.027(6) -0.009(5) 0.014(5) 0.008(5)
    O6 0.046(3) 0.037(2) 0.079(4) -0.008(2) -0.008(3) -0.009(2)
    O7 0.046(3) 0.038(2) 0.033(2) 0.006(2) -0.015(2) -0.0141(19)
    O8 0.062(3) 0.083(4) 0.053(3) 0.043(3) -0.034(3) -0.053(3)
    N1 0.015(2) 0.026(2) 0.015(2) -0.0069(16) 0.0081(16) -0.0036(16)
    N2 0.023(2) 0.024(2) 0.014(2) -0.0075(17) 0.0065(16) -0.0044(15)
    N3 0.038(3) 0.029(2) 0.015(2) -0.008(2) 0.0000(19) -0.0048(17)
    N4 0.025(2) 0.031(2) 0.015(2) -0.0040(19) 0.0050(18) -0.0084(18)
    C1 0.023(3) 0.025(2) 0.013(2) -0.006(2) 0.0030(19) -0.0040(18)
    C2 0.025(3) 0.024(2) 0.016(2) -0.007(2) 0.006(2) -0.0051(19)
    C3 0.028(3) 0.029(2) 0.019(3) -0.007(2) 0.006(2) -0.003(2)
    C4 0.039(3) 0.033(3) 0.018(3) -0.014(2) 0.010(2) -0.003(2)
    C5 0.050(4) 0.029(3) 0.019(3) -0.014(2) 0.006(2) 0.001(2)
    C6 0.039(4) 0.027(3) 0.031(3) -0.003(2) 0.002(2) 0.000(2)
    C7 0.032(3) 0.029(2) 0.021(3) -0.005(2) 0.011(2) -0.003(2)
    C8 0.005(2) 0.024(2) 0.019(2) -0.0007(18) 0.0043(18) -0.0035(18)
    C9 0.015(3) 0.024(2) 0.023(3) -0.0026(19) 0.006(2) -0.0065(19)
    C10 0.022(3) 0.029(2) 0.027(3) -0.006(2) 0.006(2) -0.003(2)
    C11 0.030(3) 0.026(2) 0.041(3) -0.010(2) -0.006(2) 0.004(2)
    C12 0.027(3) 0.030(3) 0.042(3) -0.005(2) -0.004(3) -0.011(2)
    C13 0.026(3) 0.034(3) 0.031(3) 0.000(2) 0.008(2) -0.016(2)
    C14 0.027(3) 0.028(3) 0.026(3) -0.005(2) 0.008(2) -0.006(2)
    C15 0.020(3) 0.027(2) 0.018(3) -0.002(2) 0.009(2) -0.007(2)
    C16 0.021(3) 0.025(2) 0.020(3) -0.002(2) 0.006(2) -0.005(2)
    C17 0.022(3) 0.029(2) 0.011(2) -0.008(2) 0.0121(19) -0.0041(19)
    C18 0.030(3) 0.029(2) 0.016(2) -0.007(2) 0.010(2) -0.010(2)
    C19 0.022(3) 0.024(2) 0.016(2) -0.001(2) 0.010(2) -0.0061(19)
    C20 0.017(3) 0.022(2) 0.016(2) -0.0008(19) 0.0081(19) -0.0033(18)
    C21 0.024(3) 0.025(2) 0.018(2) -0.002(2) 0.007(2) -0.0076(19)
    C22 0.019(3) 0.030(2) 0.013(2) -0.006(2) 0.0054(19) -0.0025(19)
    C23 0.021(3) 0.023(2) 0.014(2) -0.0026(19) 0.0085(19) -0.0035(18)
    C24 0.016(3) 0.026(2) 0.015(2) -0.0045(19) 0.0124(19) -0.0042(19)
    C25 0.063(5) 0.034(3) 0.024(3) -0.013(3) 0.002(3) 0.001(2)
    C26 0.035(4) 0.034(3) 0.052(4) -0.009(3) -0.016(3) -0.003(3)
    C27 0.025(3) 0.034(3) 0.012(2) -0.010(2) 0.011(2) -0.007(2)
    C28 0.024(3) 0.035(3) 0.018(3) -0.001(2) 0.005(2) -0.010(2)
_geom_special_details
;
All e.s.d.'s (except the e.s.d. in the dihedral angle between two l.s. planes)
are estimated using the full covariance matrix. The cell e.s.d.'s are taken
into account individually in the estimation of e.s.d.'s in distances, angles
and torsion angles; correlations between e.s.d.'s in cell parameters are only
used when they are defined by crystal symmetry. An approximate (isotropic)
treatment of cell e.s.d.'s is used for estimating e.s.d.'s involving l.s.
planes.
;
loop_
    _geom_bond_atom_site_label_1
    _geom_bond_atom_site_label_2
    _geom_bond_site_symmetry_2
    _geom_bond_distance
    _geom_bond_publ_flag
    Cu1 O1 . 1.994(3) yes
    Cu1 O2 . 2.736(4) yes
    Cu1 O3 . 1.949(4) yes
    Cu1 O4 2_667 2.242(3) yes
    Cu1 N1 . 2.033(4) yes
    Cu1 N2 . 2.013(4) yes
    O1 C1 . 1.271(6) ?
    O2 C1 . 1.259(6) ?
    O3 C8 . 1.264(6) ?
    O4 C8 . 1.248(6) ?
    O4 Cu1 2_667 2.242(3) ?
    O5A C25 . 1.299(9) ?
    O5A H25B . 0.61(19) ?
    O5B C25 . 1.311(11) ?
    O5B H25A . 0.43(10) ?
    O6 C26 . 1.165(8) ?
    O7 C27 . 1.215(7) ?
    N1 C15 . 1.338(7) ?
    N1 C19 . 1.356(6) ?
    N2 C20 . 1.349(6) ?
    N2 C24 . 1.336(7) ?
    N3 C27 . 1.328(6) ?
    N3 H3A . 0.8600 ?
    N3 H3B . 0.8600 ?
    N4 C28 . 1.312(7) ?
    N4 H4A . 0.8600 ?
    N4 H4B . 0.8600 ?
    C1 C2 . 1.494(7) ?
    C3 C4 . 1.374(7) ?
    C3 C2 . 1.389(7) ?
    C3 H3 . 0.9300 ?
    C4 H4 . 0.9300 ?
    C5 C4 . 1.391(8) ?
    C5 C25 . 1.479(8) ?
    C6 C5 . 1.398(8) ?
    C6 H6 . 0.9300 ?
    C7 C2 . 1.395(7) ?
    C7 C6 . 1.382(8) ?
    C7 H7 . 0.9300 ?
    C8 C9 . 1.506(7) ?
    C9 C10 . 1.378(7) ?
    C9 C14 . 1.395(7) ?
    C10 H10 . 0.9300 ?
    C11 C10 . 1.390(7) ?
    C11 C12 . 1.395(8) ?
    C11 H11 . 0.9300 ?
    C12 C13 . 1.366(9) ?
    C13 H13 . 0.9300 ?
    C14 C13 . 1.384(7) ?
    C14 H14 . 0.9300 ?
    C15 C16 . 1.367(7) ?
    C15 H15 . 0.9300 ?
    C16 H16 . 0.9300 ?
    C17 C16 . 1.385(6) ?
    C17 C27 . 1.508(7) ?
    C18 C17 . 1.388(8) ?
    C18 H18 . 0.9300 ?
    C19 C18 . 1.379(7) ?
    C19 H19 . 0.9300 ?
    C20 C21 . 1.371(7) ?
    C20 H20 . 0.9300 ?
    C21 C22 . 1.392(7) ?
    C21 H21 . 0.9300 ?
    C22 C28 . 1.511(7) ?
    C23 C22 . 1.381(7) ?
    C23 C24 . 1.370(7) ?
    C23 H23 . 0.9300 ?
    C24 H24 . 0.9300 ?
    C25 H25A . 0.97(2) ?
    C25 H25B . 0.97(2) ?
    C26 C12 . 1.487(8) ?
    C26 H26 . 0.90(2) ?
    C28 O8 . 1.220(6) ?
loop_
    _geom_angle_atom_site_label_1
    _geom_angle_atom_site_label_2
    _geom_angle_atom_site_label_3
    _geom_angle_site_symmetry_1
    _geom_angle_site_symmetry_3
    _geom_angle
    _geom_angle_publ_flag
    O1 Cu1 O4 . 2_667 87.34(13) ?
    O1 Cu1 N1 . . 88.89(15) ?
    O1 Cu1 N2 . . 90.93(15) ?
    O3 Cu1 O1 . . 150.35(14) ?
    O3 Cu1 O4 . 2_667 121.93(13) ?
    O3 Cu1 N1 . . 88.74(16) ?
    O3 Cu1 N2 . . 95.15(16) ?
    N1 Cu1 O4 . 2_667 85.80(14) ?
    N2 Cu1 O4 . 2_667 86.58(15) ?
    N2 Cu1 N1 . . 172.37(16) ?
    C1 O1 Cu1 . . 108.3(3) ?
    C8 O3 Cu1 . . 127.1(3) ?
    C8 O4 Cu1 . 2_667 148.5(3) ?
    C15 N1 Cu1 . . 119.3(3) ?
    C15 N1 C19 . . 117.5(4) ?
    C19 N1 Cu1 . . 123.1(4) ?
    C20 N2 Cu1 . . 118.3(4) ?
    C24 N2 Cu1 . . 123.9(3) ?
    C24 N2 C20 . . 117.3(4) ?
    C27 N3 H3A . . 120.0 ?
    C27 N3 H3B . . 120.0 ?
    H3A N3 H3B . . 120.0 ?
    C28 N4 H4A . . 120.0 ?
    C28 N4 H4B . . 120.0 ?
    H4A N4 H4B . . 120.0 ?
    O1 C1 C2 . . 118.2(4) ?
    O2 C1 O1 . . 123.6(5) ?
    O2 C1 C2 . . 118.2(4) ?
    C3 C2 C7 . . 119.5(5) ?
    C3 C2 C1 . . 119.9(5) ?
    C7 C2 C1 . . 120.5(4) ?
    C2 C3 H3 . . 119.9 ?
    C4 C3 C2 . . 120.2(5) ?
    C4 C3 H3 . . 119.9 ?
    C4 C5 C6 . . 120.2(5) ?
    C4 C5 C25 . . 118.8(5) ?
    C6 C5 C25 . . 121.0(6) ?
    C3 C4 C5 . . 120.3(5) ?
    C3 C4 H4 . . 119.9 ?
    C5 C4 H4 . . 119.9 ?
    C5 C6 H6 . . 120.5 ?
    C7 C6 C5 . . 119.0(5) ?
    C7 C6 H6 . . 120.5 ?
    C2 C7 H7 . . 119.6 ?
    C6 C7 C2 . . 120.8(5) ?
    C6 C7 H7 . . 119.6 ?
    O3 C8 C9 . . 116.7(4) ?
    O4 C8 O3 . . 125.1(5) ?
    O4 C8 C9 . . 118.2(4) ?
    C10 C9 C8 . . 120.2(4) ?
    C10 C9 C14 . . 119.8(5) ?
    C14 C9 C8 . . 120.0(5) ?
    C9 C10 C11 . . 120.0(5) ?
    C9 C10 H10 . . 120.0 ?
    C11 C10 H10 . . 120.0 ?
    C10 C11 C12 . . 120.1(5) ?
    C10 C11 H11 . . 120.0 ?
    C12 C11 H11 . . 120.0 ?
    C11 C12 C26 . . 121.4(6) ?
    C13 C12 C11 . . 119.4(5) ?
    C13 C12 C26 . . 119.2(5) ?
    C12 C13 C14 . . 121.2(5) ?
    C12 C13 H13 . . 119.4 ?
    C14 C13 H13 . . 119.4 ?
    C9 C14 H14 . . 120.3 ?
    C13 C14 C9 . . 119.5(5) ?
    C13 C14 H14 . . 120.3 ?
    N1 C15 C16 . . 123.3(4) ?
    N1 C15 H15 . . 118.4 ?
    C16 C15 H15 . . 118.4 ?
    C15 C16 C17 . . 119.6(5) ?
    C15 C16 H16 . . 120.2 ?
    C17 C16 H16 . . 120.2 ?
    C16 C17 C18 . . 117.9(5) ?
    C16 C17 C27 . . 118.0(5) ?
    C18 C17 C27 . . 124.1(4) ?
    C17 C18 H18 . . 120.3 ?
    C19 C18 C17 . . 119.4(4) ?
    C19 C18 H18 . . 120.3 ?
    N1 C19 C18 . . 122.3(5) ?
    N1 C19 H19 . . 118.8 ?
    C18 C19 H19 . . 118.8 ?
    N2 C20 C21 . . 122.5(5) ?
    N2 C20 H20 . . 118.7 ?
    C21 C20 H20 . . 118.7 ?
    C20 C21 C22 . . 119.4(5) ?
    C20 C21 H21 . . 120.3 ?
    C22 C21 H21 . . 120.3 ?
    C21 C22 C28 . . 118.3(5) ?
    C23 C22 C21 . . 118.0(5) ?
    C23 C22 C28 . . 123.7(5) ?
    C22 C23 H23 . . 120.5 ?
    C24 C23 C22 . . 119.0(5) ?
    C24 C23 H23 . . 120.5 ?
    N2 C24 C23 . . 123.6(5) ?
    N2 C24 H24 . . 118.2 ?
    C23 C24 H24 . . 118.2 ?
    O5A C25 O5B . . 120.1(8) ?
    O5A C25 C5 . . 119.9(6) ?
    O5B C25 C5 . . 119.9(8) ?
    O5A C25 H25A . . 120(5) ?
    C5 C25 H25A . . 118(5) ?
    O5B C25 H25B . . 120(5) ?
    C5 C25 H25B . . 113(7) ?
    H25A C25 H25B . . 127(8) ?
    O6 C26 C12 . . 125.3(7) ?
    O6 C26 H26 . . 114(3) ?
    C12 C26 H26 . . 120(3) ?
    O7 C27 N3 . . 123.4(5) ?
    O7 C27 C17 . . 119.3(5) ?
    N3 C27 C17 . . 117.3(5) ?
    O8 C28 N4 . . 123.1(5) ?
    O8 C28 C22 . . 120.3(5) ?
    N4 C28 C22 . . 116.6(4) ?
loop_
    _geom_torsion_atom_site_label_1
    _geom_torsion_atom_site_label_2
    _geom_torsion_atom_site_label_3
    _geom_torsion_atom_site_label_4
    _geom_torsion_site_symmetry_1
    _geom_torsion_site_symmetry_2
    _geom_torsion_site_symmetry_3
    _geom_torsion_site_symmetry_4
    _geom_torsion
    _geom_torsion_publ_flag
    O3 Cu1 O1 C1 . . . . 9.8(5) ?
    O4 Cu1 O1 C1 2_667 . . . -161.5(3) ?
    N1 Cu1 O1 C1 . . . . -75.7(3) ?
    N2 Cu1 O1 C1 . . . . 111.9(3) ?
    O1 Cu1 O3 C8 . . . . 169.2(4) ?
    O4 Cu1 O3 C8 2_667 . . . -21.0(4) ?
    N1 Cu1 O3 C8 . . . . -105.2(4) ?
    N2 Cu1 O3 C8 . . . . 68.2(4) ?
    O1 Cu1 N1 C19 . . . . 132.7(4) ?
    O3 Cu1 N1 C15 . . . . 165.9(4) ?
    O3 Cu1 N1 C19 . . . . -17.7(4) ?
    O4 Cu1 N1 C15 2_667 . . . 43.8(4) ?
    O4 Cu1 N1 C19 2_667 . . . -139.9(4) ?
    O1 Cu1 N2 C20 . . . . 39.5(3) ?
    O1 Cu1 N2 C24 . . . . -148.6(4) ?
    O3 Cu1 N2 C20 . . . . -169.5(3) ?
    O3 Cu1 N2 C24 . . . . 2.4(4) ?
    O4 Cu1 N2 C20 2_667 . . . -47.7(3) ?
    O4 Cu1 N2 C24 2_667 . . . 124.1(4) ?
    Cu1 O1 C1 O2 . . . . -8.7(6) ?
    Cu1 O1 C1 C2 . . . . 168.4(3) ?
    Cu1 O3 C8 O4 . . . . -11.3(7) ?
    Cu1 O3 C8 C9 . . . . 169.5(3) ?
    Cu1 O4 C8 O3 2_667 . . . 65.4(8) ?
    Cu1 O4 C8 C9 2_667 . . . -115.4(6) ?
    Cu1 N1 C15 C16 . . . . 176.0(4) ?
    C19 N1 C15 C16 . . . . -0.6(7) ?
    Cu1 N1 C19 C18 . . . . -177.0(4) ?
    C15 N1 C19 C18 . . . . -0.5(7) ?
    Cu1 N2 C20 C21 . . . . 171.6(4) ?
    C24 N2 C20 C21 . . . . -0.8(7) ?
    Cu1 N2 C24 C23 . . . . -172.2(3) ?
    C20 N2 C24 C23 . . . . -0.2(7) ?
    O1 C1 C2 C3 . . . . 175.4(5) ?
    O1 C1 C2 C7 . . . . -9.1(7) ?
    O2 C1 C2 C3 . . . . -7.3(7) ?
    O2 C1 C2 C7 . . . . 168.2(5) ?
    C4 C3 C2 C1 . . . . 174.0(5) ?
    C4 C3 C2 C7 . . . . -1.6(8) ?
    C2 C3 C4 C5 . . . . 0.1(8) ?
    C6 C5 C4 C3 . . . . 0.9(9) ?
    C25 C5 C4 C3 . . . . -175.8(5) ?
    C4 C5 C25 O5A . . . . 177.5(6) ?
    C4 C5 C25 O5B . . . . -4.2(11) ?
    C6 C5 C25 O5A . . . . 0.9(9) ?
    C6 C5 C25 O5B . . . . 179.1(9) ?
    C7 C6 C5 C4 . . . . -0.4(9) ?
    C7 C6 C5 C25 . . . . 176.2(6) ?
    C6 C7 C2 C1 . . . . -173.4(5) ?
    C6 C7 C2 C3 . . . . 2.1(8) ?
    C2 C7 C6 C5 . . . . -1.1(9) ?
    O3 C8 C9 C10 . . . . 178.6(5) ?
    O3 C8 C9 C14 . . . . -2.8(7) ?
    O4 C8 C9 C10 . . . . -0.7(7) ?
    O4 C8 C9 C14 . . . . 177.9(5) ?
    C8 C9 C10 C11 . . . . -179.2(5) ?
    C14 C9 C10 C11 . . . . 2.2(8) ?
    C8 C9 C14 C13 . . . . 179.6(5) ?
    C10 C9 C14 C13 . . . . -1.7(8) ?
    C12 C11 C10 C9 . . . . -1.4(8) ?
    C10 C11 C12 C13 . . . . 0.1(9) ?
    C10 C11 C12 C26 . . . . 178.0(5) ?
    C11 C12 C13 C14 . . . . 0.3(9) ?
    C26 C12 C13 C14 . . . . -177.6(5) ?
    C9 C14 C13 C12 . . . . 0.5(9) ?
    N1 C15 C16 C17 . . . . 1.0(8) ?
    C18 C17 C16 C15 . . . . -0.4(7) ?
    C27 C17 C16 C15 . . . . -177.4(4) ?
    C16 C17 C27 O7 . . . . 12.4(7) ?
    C16 C17 C27 N3 . . . . -169.0(4) ?
    C18 C17 C27 O7 . . . . -164.4(5) ?
    C18 C17 C27 N3 . . . . 14.2(7) ?
    C19 C18 C17 C16 . . . . -0.6(7) ?
    C19 C18 C17 C27 . . . . 176.2(4) ?
    N1 C19 C18 C17 . . . . 1.1(7) ?
    N2 C20 C21 C22 . . . . 1.2(7) ?
    C20 C21 C22 C23 . . . . -0.5(7) ?
    C20 C21 C22 C28 . . . . -179.4(4) ?
    C21 C22 C28 O8 . . . . 15.8(8) ?
    C21 C22 C28 N4 . . . . -163.5(5) ?
    C23 C22 C28 O8 . . . . -163.0(6) ?
    C23 C22 C28 N4 . . . . 17.6(7) ?
    C24 C23 C22 C21 . . . . -0.5(7) ?
    C24 C23 C22 C28 . . . . 178.3(4) ?
    C22 C23 C24 N2 . . . . 0.9(7) ?
    O6 C26 C12 C11 . . . . -2.0(10) ?
    O6 C26 C12 C13 . . . . 175.9(6) ?
loop_
    _geom_hbond_atom_site_label_D
    _geom_hbond_atom_site_label_H
    _geom_hbond_atom_site_label_A
    _geom_hbond_site_symmetry_A
    _geom_hbond_distance_DH
    _geom_hbond_distance_HA
    _geom_hbond_distance_DA
    _geom_hbond_angle_DHA
    _geom_hbond_publ_flag
    N3 H3A O2 2_666 0.86 2.17 2.997(6) 160 yes
    N3 H3B O5A 1_545 0.86 2.27 3.044(9) 149 yes
    N4 H4A O7 1_656 0.86 2.06 2.878(6) 158 yes
    N4 H4B O2 2_767 0.86 2.10 2.890(6) 152 yes
    C3 H3 O7 1_655 0.93 2.52 3.391(7) 155 yes
    C6 H6 O8 2_677 0.93 2.44 3.336(9) 162 yes
    C18 H18 O5A 1_545 0.93 2.35 3.274(9) 169 yes
    C23 H23 O2 2_767 0.93 2.54 3.432(7) 162 yes
    C24 H24 O6 2_757 0.93 2.50 3.217(7) 134 yes
data_global
_journal_date_recd_electronic     2013-03-29
_journal_date_accepted     2013-04-22
_journal_name_full     'Acta Crystallographica, Section E'
_journal_year     2013
_journal_volume     69
_journal_issue      5
_journal_page_first     m290
_journal_page_last     m291
_journal_paper_category     QM
_journal_paper_doi     10.1107/S1600536813010908
_journal_coeditor_code     WM2735
_publ_contact_author
;
Dr. Tuncer H\"okelek
Hacettepe University,
Department of Physics,
06800 Beytepe
Ankara
Turkey
;
_publ_contact_author_email     merzifon@hacettepe.edu.tr
_publ_contact_author_fax     '90(312)2352550'
_publ_contact_author_phone     '90(312)2977242'
_publ_section_title
;\
Bis(\m-4-formylbenzoato-\k^2^<i>O</i>:<i>O</i>')bis[(4-formylbenzoato-\
\k^2^<i>O</i>,<i>O</i>')bis(isonicotinamide-\k<i>N</i>^1^)copper(II)]
;
loop_
    _publ_author_name
    _publ_author_address
    'Sert\,celik, Mustafa'
;
Department of Chemistry
Kafkas University
63100 Kars
Turkey
;
    '\,Caylak Deliba\,s, Nagihan'
;
Department of Physics
Sakarya University
54187 Esentepe
Sakarya
Turkey
;
    'Necefo\(glu, Hacali'
;
Department of Chemistry
Kafkas University
63100 Kars
Turkey
;
    'H\"okelek, Tuncer'
;
Department of Physics
Hacettepe University
06800 Beytepe
Ankara
Turkey
;
