# Supplementary material for: Bis(μ-4-formyl­benzoato-κ2 O:O′)bis­[(4-formyl­benzoato-κ2 O,O′)bis­(iso­nicotin­amide-κN 1)copper(II)]
Source: Acta Crystallogr Sect E Struct Rep Online. 2013 Apr 27;69(Pt 5):m290–1. doi: 10.1107/S1600536813010908 (PMC3647822; doi:10.1107/S1600536813010908)
Supplement: Supplementary file 2 [file e-69-0m290-Isup2.hkl]

#
# h,k,l, Fc-squared, Fo-squared, sigma(Fo-squared) and status flag
#
data_I
_shelx_title ' ser2 in P -1'
_shelx_refln_list_code          4
_shelx_F_calc_maximum      206.56
_exptl_crystal_F_000       621.87
_reflns_d_resolution_high  0.7517
 
loop_
 _symmetry_equiv_pos_as_xyz
 'x, y, z'
 '-x, -y, -z'
 
_cell_length_a     8.6462
_cell_length_b    11.6709
_cell_length_c    13.4339
_cell_angle_alpha  87.876
_cell_angle_beta   83.483
_cell_angle_gamma  74.566
 
_shelx_F_squared_multiplier     1.000
 
loop_
 _refln_index_h
 _refln_index_k
 _refln_index_l
 _refln_F_squared_calc
 _refln_F_squared_meas
 _refln_F_squared_sigma
 _refln_observed_status
   1   0   0     1681.22     1613.15     84.37 o
   2   0   0     9181.41     9510.46    606.30 o
   3   0   0     1313.23     1190.89     93.97 o
   4   0   0      426.51      412.87     20.99 o
   5   0   0      753.11      779.91     16.63 o
   6   0   0      335.47      330.35     13.05 o
   7   0   0       11.52       24.33     15.43 o
   8   0   0      573.73      614.94    333.94 o
  10   0   0        6.85      -19.29     26.87 o
 -10   1   0       28.70       38.29     31.94 o
  -9   1   0      419.96      473.74    247.06 o
  -8   1   0      447.16      565.20    148.63 o
  -7   1   0      222.06      267.92     43.63 o
  -6   1   0        7.93       12.82      8.32 o
  -5   1   0      589.63      559.91     34.24 o
  -4   1   0      511.99      395.18     20.57 o
  -3   1   0      561.81      598.75     51.33 o
  -2   1   0      538.76      454.21     50.20 o
  -1   1   0    13711.11    12521.88   2437.23 o
   0   1   0    14033.37    13827.92    122.39 o
   1   1   0       83.07       91.21      4.46 o
   2   1   0      142.81      148.41     21.30 o
   3   1   0      840.26      735.12     13.52 o
   4   1   0      466.29      437.32     23.14 o
   5   1   0       18.92       40.18     11.04 o
   6   1   0     1416.16     1534.26     40.48 o
   7   1   0       54.00       57.20     17.36 o
   8   1   0     1424.44     1419.39    617.44 o
   9   1   0       81.68       27.26     25.49 o
  10   1   0      245.35       57.97     25.98 o
  11   1   0      223.77       29.97     27.46 o
 -10   2   0        9.97       65.62     35.09 o
  -9   2   0      392.62      495.82    145.07 o
  -8   2   0      189.38      257.22     54.19 o
  -7   2   0      139.78      161.67     37.77 o
  -6   2   0      345.02      303.45     41.07 o
  -5   2   0      116.15      125.52     17.18 o
  -4   2   0      459.63      416.01     41.01 o
  -3   2   0      466.49      428.90     58.16 o
  -2   2   0      654.28      544.87     65.32 o
  -1   2   0     5175.53     4755.83    893.52 o
   0   2   0     2377.85     2073.43    380.91 o
   1   2   0       16.70       12.86      2.81 o
   2   2   0       65.06      134.27     10.45 o
   3   2   0      342.10      413.64      9.67 o
   4   2   0      782.27      785.07     64.24 o
   5   2   0      209.27      244.13     16.59 o
   6   2   0      264.75      299.79     49.43 o
   7   2   0      766.48      829.02     28.75 o
   8   2   0        3.54       89.56     37.70 o
 -10   3   0        1.58       28.42     30.06 o
  -9   3   0        1.94       63.61     24.47 o
  -8   3   0      292.85      349.81     77.57 o
  -7   3   0        0.60        1.67     10.25 o
  -6   3   0      434.37      421.40     66.24 o
  -5   3   0      530.36      397.19     56.77 o
  -4   3   0     1253.48     1363.67    160.92 o
  -3   3   0     2527.92     2753.17    325.74 o
  -2   3   0      339.75      283.45     39.19 o
  -1   3   0       84.86       83.70     12.10 o
   0   3   0      221.98      181.93     43.87 o
   1   3   0      185.53      179.18     27.86 o
   2   3   0       42.98       79.24     11.32 o
   3   3   0      278.05      318.76     15.76 o
   4   3   0      163.84      143.53     11.99 o
   5   3   0      670.46      708.48     17.10 o
   6   3   0      805.32      964.47     24.49 o
   7   3   0      412.10      472.37     38.70 o
   8   3   0       50.36       63.48     65.94 o
  -9   4   0       10.63        6.83     15.95 o
  -8   4   0       92.48       96.53     36.27 o
  -7   4   0        4.70        7.98     12.23 o
  -6   4   0      769.74      793.20    149.98 o
  -5   4   0       48.38       56.31     14.51 o
  -4   4   0       68.47       72.80     13.01 o
  -3   4   0      153.60      147.13     24.60 o
  -2   4   0     4780.20     5064.02    624.05 o
  -1   4   0      888.24      767.88    115.90 o
   0   4   0      649.47      619.24     75.65 o
   1   4   0      779.36      605.87     85.16 o
   2   4   0      541.49      480.63     55.25 o
   3   4   0      151.99      169.48     15.00 o
   4   4   0      532.45      533.24     26.25 o
   5   4   0      710.46      734.56     33.19 o
   6   4   0      553.36      521.90     53.89 o
   7   4   0      593.26      579.07     70.84 o
   8   4   0       29.05       20.04     25.36 o
   9   4   0      649.13      478.82     41.19 o
  10   4   0      384.61      292.11     38.19 o
  11   4   0       15.77       10.73     20.57 o
  -9   5   0       12.35       37.92     16.98 o
  -8   5   0      117.02      155.29     57.44 o
  -7   5   0      386.21      395.80     88.07 o
  -6   5   0      168.99      157.86     59.76 o
  -5   5   0       32.06       38.58     16.24 o
  -4   5   0       43.92       40.99     10.90 o
  -3   5   0      848.53      955.22    119.41 o
  -2   5   0     2339.97     2127.12    305.70 o
  -1   5   0     2977.86     2798.28    360.22 o
   0   5   0     4188.97     4431.13    533.97 o
   1   5   0     4392.00     3781.05    469.40 o
   2   5   0     2874.66     2598.40    268.39 o
   3   5   0      592.33      585.36     49.62 o
   4   5   0       47.03       27.09      5.16 o
   5   5   0     2296.92     2472.09    130.76 o
   6   5   0      774.90      795.54     62.91 o
   7   5   0      975.72     1152.69    108.32 o
   8   5   0       85.21       53.93     24.08 o
   9   5   0      575.06      522.58     32.16 o
  10   5   0      207.06      139.31     30.02 o
  11   5   0        2.37        4.08     20.47 o
  -9   6   0        2.18      -10.04     18.26 o
  -8   6   0      362.30      479.79    161.98 o
  -7   6   0      435.78      379.88    134.00 o
  -6   6   0       11.45        6.06     12.97 o
  -5   6   0       48.26       67.19     14.83 o
  -4   6   0        3.95       -1.19      9.93 o
  -3   6   0     2732.84     3000.14    390.23 o
  -2   6   0      822.75      730.51     81.53 o
  -1   6   0       67.33       53.96      6.50 o
   0   6   0     1937.09     1917.20    236.62 o
   1   6   0     2952.04     2757.06    363.64 o
   2   6   0     1526.41     1318.89    215.79 o
   3   6   0        0.57       -0.01      5.53 o
   4   6   0      131.79      144.23     15.50 o
   5   6   0      711.94      677.55     48.23 o
   6   6   0      386.48      435.49     39.15 o
   7   6   0        9.44       11.60     13.72 o
   8   6   0      443.50      372.05     33.22 o
   9   6   0      398.46      370.25     33.66 o
  10   6   0       16.50       -1.26     14.33 o
  11   6   0       60.49       65.65     28.25 o
  -8   7   0      232.36      423.28    142.45 o
  -7   7   0       36.09       43.00     32.94 o
  -6   7   0        0.40       -4.00     11.56 o
  -5   7   0      343.10      335.59     64.75 o
  -4   7   0      482.79      528.36     97.63 o
  -3   7   0      611.50      687.42    101.02 o
  -2   7   0      313.90      335.55     55.53 o
  -1   7   0      860.18      800.57     91.10 o
   0   7   0      736.38      706.21     90.76 o
   1   7   0     1033.12     1060.50    144.31 o
   2   7   0      412.49      376.76     57.18 o
   3   7   0     1384.06     1300.59    166.06 o
   4   7   0      201.67      185.65     26.17 o
   5   7   0      103.20       84.13      9.82 o
   6   7   0       97.17       88.62     14.48 o
   7   7   0       28.63       25.68     12.53 o
   8   7   0      392.64      475.89    139.54 o
   9   7   0       89.75       63.26     19.14 o
  10   7   0        1.26       -9.74     14.22 o
  11   7   0      102.71      142.51     34.20 o
  -7   8   0       22.97       39.75     47.66 o
  -6   8   0       57.81       96.70     54.81 o
  -5   8   0        2.55        5.35     12.27 o
  -4   8   0     1259.52     1535.16    267.02 o
  -3   8   0        0.83       -5.20     11.08 o
  -2   8   0     2262.24     2405.81    500.07 o
  -1   8   0     1997.19     2048.22    213.37 o
   0   8   0      241.65      211.14     42.97 o
   1   8   0        4.70        1.93      9.46 o
   2   8   0      518.77      460.21     79.79 o
   3   8   0       26.51       36.87      9.87 o
   4   8   0      131.66      103.01     17.95 o
   5   8   0       46.72       55.46     10.18 o
   6   8   0       27.81       24.44     12.07 o
   7   8   0      768.77      755.49    101.36 o
   8   8   0      127.36      162.97     47.67 o
   9   8   0       76.37       80.63     21.12 o
  10   8   0      122.18      129.10     21.98 o
  -7   9   0       25.85       30.45     20.84 o
  -6   9   0       50.65       69.83     69.62 o
  -5   9   0      312.63      384.40    135.36 o
  -4   9   0      168.21      230.37     93.75 o
  -3   9   0      318.12      378.09    223.78 o
  -2   9   0     1271.82     1444.21    625.29 o
  -1   9   0     1766.01     1591.33    147.97 o
   0   9   0        2.17        8.32      9.75 o
   1   9   0       63.50       56.00      9.75 o
   2   9   0      618.16      531.60     64.47 o
   3   9   0      174.12      187.85     22.91 o
   4   9   0      107.19      159.59     31.35 o
   5   9   0       23.47       -1.19     12.72 o
   6   9   0      207.55      245.42     45.69 o
   7   9   0     1116.51     1070.94    175.37 o
   8   9   0       35.68       39.95     15.99 o
   9   9   0      168.28      132.60     24.48 o
  10   9   0       83.45       76.65     20.14 o
  -6  10   0      155.47      118.60     31.30 o
  -5  10   0      125.73      133.61     30.66 o
  -4  10   0      156.46      116.63     27.61 o
  -3  10   0       24.62       -0.79     14.47 o
  -2  10   0     1172.24      954.19     55.26 o
  -1  10   0       87.19       68.50     20.77 o
   0  10   0        6.93       23.32     37.46 o
   1  10   0        6.90        9.77      9.89 o
   2  10   0      206.62      215.26     28.36 o
   3  10   0      280.27      269.08     38.90 o
   4  10   0      409.25      381.05     40.19 o
   5  10   0       61.88       68.56     13.70 o
   6  10   0      500.77      475.99     82.37 o
   7  10   0      778.73      766.56    116.58 o
   8  10   0       24.33       33.82     27.25 o
   9  10   0      173.00      165.24     23.14 o
  10  10   0        1.64        8.98     16.55 o
  -5  11   0       38.49       37.99     24.01 o
  -4  11   0       18.72       22.24     20.18 o
  -3  11   0       84.86      101.47     26.08 o
  -2  11   0      588.46      492.35     43.80 o
  -1  11   0      883.19      710.64     50.00 o
   0  11   0      310.79      348.88     71.36 o
   1  11   0      479.43      489.63     46.96 o
   2  11   0     1005.63     1057.01    115.55 o
   3  11   0       13.99       10.82     10.25 o
   4  11   0       11.86       -0.90     10.49 o
   5  11   0       50.94       56.91     13.97 o
   6  11   0      713.61      746.16    106.13 o
   7  11   0      115.96      164.19     33.28 o
   8  11   0        0.77        8.36     15.37 o
   9  11   0       26.94       41.18     14.72 o
  -4  12   0       10.75       24.85     21.31 o
  -3  12   0      121.46      108.07     28.59 o
  -2  12   0      209.64      224.30     35.33 o
  -1  12   0       62.92       65.84     23.33 o
   0  12   0       32.06       45.72     21.11 o
   1  12   0      266.05      274.22     27.59 o
   2  12   0       37.14       33.95     12.11 o
   3  12   0       19.30       22.63     11.41 o
   4  12   0       98.84      118.54     25.09 o
   5  12   0      717.43      715.49     88.04 o
   6  12   0       66.92       81.39     19.50 o
   7  12   0       21.73       11.91     12.51 o
   8  12   0       32.61       63.08     15.10 o
   9  12   0      222.69      267.41     27.21 o
  -3  13   0      219.91      247.58     40.45 o
  -2  13   0      130.68      202.50     35.78 o
  -1  13   0       31.31       25.59     21.21 o
   0  13   0      132.15      170.61     32.72 o
   1  13   0      501.95      438.61     43.90 o
   2  13   0      102.51      119.72     16.03 o
   3  13   0      159.36      201.52     19.28 o
   4  13   0      305.92      351.16     25.52 o
   5  13   0      259.94      349.46     25.21 o
   6  13   0      155.79      172.96     24.83 o
   7  13   0       59.73       60.44     17.73 o
   8  13   0      207.49      235.55     23.03 o
  -1  14   0      247.03      316.62     44.14 o
   0  14   0        1.71        7.04     19.19 o
   1  14   0      314.53      392.70     44.93 o
   2  14   0        0.12       -8.77     11.53 o
   3  14   0       71.78       76.65     15.44 o
   4  14   0      306.95      403.25     24.62 o
   5  14   0      261.88      349.26     33.00 o
   6  14   0       42.06       43.77     16.02 o
   7  14   0      236.74      264.89     24.16 o
   1  15   0        0.81      -10.04     17.52 o
   2  15   0        0.50       -7.04     19.14 o
   3  15   0        9.13       -4.17     13.10 o
   4  15   0      191.35      270.32     31.30 o
   5  15   0       38.44       48.15     16.41 o
  -5 -15   1       11.09       30.76     15.57 o
  -4 -15   1       67.87      110.79     18.81 o
  -3 -15   1       20.93       14.11     13.89 o
  -2 -15   1        6.30        9.10     21.31 o
  -1 -15   1       35.28      103.34     30.76 o
  -7 -14   1      285.32      338.04     34.51 o
  -6 -14   1      228.94      265.41     24.00 o
  -5 -14   1        3.35        1.44     12.69 o
  -4 -14   1      226.86      261.04     35.39 o
  -3 -14   1      105.56       97.10     16.19 o
  -2 -14   1      106.32      162.40     18.45 o
  -1 -14   1       13.63       34.69     21.95 o
   0 -14   1       32.70       43.06     23.97 o
   1 -14   1       63.67       84.10     28.59 o
  -8 -13   1      153.82      195.40     21.73 o
  -7 -13   1      239.26      201.28     21.25 o
  -6 -13   1       21.75       32.30     14.40 o
  -5 -13   1      106.22      135.05     18.25 o
  -4 -13   1      252.28      297.90     21.69 o
  -3 -13   1      260.75      329.85     28.30 o
  -2 -13   1       59.04       56.96     13.86 o
  -1 -13   1       56.53       72.97     19.39 o
   0 -13   1      352.88      411.74     43.65 o
   1 -13   1      212.03      197.38     35.33 o
   2 -13   1       20.58       43.01     23.42 o
   3 -13   1       38.99       30.41     23.37 o
  -9 -12   1       46.16       59.26     16.41 o
  -8 -12   1      450.82      433.16     46.40 o
  -7 -12   1       53.37       71.88     14.93 o
  -6 -12   1       18.55       31.89     13.16 o
  -5 -12   1      251.00      285.26     24.56 o
  -4 -12   1      269.74      322.73     29.30 o
  -3 -12   1      201.33      238.18     29.37 o
  -2 -12   1       33.01       27.10     11.64 o
  -1 -12   1       26.47       19.10     11.14 o
   0 -12   1      353.45      306.58     36.91 o
   1 -12   1       34.59       22.69     19.14 o
   2 -12   1       44.22       62.55     23.23 o
   3 -12   1      320.33      365.53     42.96 o
   4 -12   1       89.96       75.93     27.56 o
  -9 -11   1      459.82      443.67     22.97 o
  -8 -11   1       49.50       69.69     24.09 o
  -7 -11   1       45.21       34.93     14.65 o
  -6 -11   1      350.25      346.66     49.46 o
  -5 -11   1      140.94      184.50     22.80 o
  -4 -11   1       31.55       37.33     15.91 o
  -3 -11   1      242.64      268.94     30.18 o
  -2 -11   1      135.34      129.14     15.79 o
  -1 -11   1        4.40       -8.29      8.29 o
   0 -11   1      154.93      141.25     19.58 o
   1 -11   1       45.29       13.58     17.03 o
   2 -11   1        6.86        6.59     16.24 o
   3 -11   1      275.90      267.11     37.06 o
   4 -11   1      140.56      111.61     28.84 o
   5 -11   1       29.53       35.68     22.78 o
 -10 -10   1        2.98       20.94     16.86 o
  -9 -10   1        5.01       -6.40     11.12 o
  -8 -10   1      109.67      149.20     34.57 o
  -7 -10   1       24.42       32.04     11.38 o
  -6 -10   1      670.43      653.42     76.89 o
  -5 -10   1      212.15      255.09     30.03 o
  -4 -10   1       77.65      113.25     13.44 o
  -3 -10   1      674.85      569.65     49.68 o
  -2 -10   1      102.25       85.78     12.08 o
  -1 -10   1       15.31       15.16      8.77 o
   0 -10   1      878.93     1097.20    178.61 o
   1 -10   1       15.54        8.37     15.16 o
   2 -10   1      220.63      193.00     29.43 o
   3 -10   1      850.19      726.74     50.98 o
   4 -10   1        1.22       -2.66     14.62 o
   5 -10   1       83.80      121.99     29.97 o
   6 -10   1      117.82      104.33     31.00 o
 -10  -9   1       25.26       17.28     16.46 o
  -9  -9   1       67.56       60.28     17.90 o
  -8  -9   1        8.42       10.19     12.88 o
  -7  -9   1      281.06      314.44     60.38 o
  -6  -9   1      899.75      837.09    128.86 o
  -5  -9   1      122.79      132.48     29.43 o
  -4  -9   1       13.50        3.18     10.05 o
  -3  -9   1      428.27      354.15     27.44 o
  -2  -9   1     1988.61     1967.35    236.21 o
  -1  -9   1      501.12      451.28     58.55 o
   0  -9   1       18.46       28.71     19.67 o
   1  -9   1      391.47      360.68     33.00 o
   2  -9   1     1126.29      928.45     51.57 o
   3  -9   1      652.87      780.90    367.11 o
   4  -9   1       99.93      154.76    101.64 o
   5  -9   1      213.59      329.19    135.89 o
   6  -9   1       74.55      120.71     64.00 o
   7  -9   1        5.66        7.61     17.45 o
 -10  -8   1      167.12      150.69     22.51 o
  -9  -8   1      100.74      106.73     19.40 o
  -8  -8   1      104.34      171.91     38.16 o
  -7  -8   1      825.96      710.09    101.12 o
  -6  -8   1      788.38      684.14     98.75 o
  -5  -8   1      413.89      369.16     46.16 o
  -4  -8   1        1.54      -10.05     11.06 o
  -3  -8   1     1578.43     1519.27    219.69 o
  -2  -8   1     1575.61     1394.51    187.14 o
  -1  -8   1      306.23      289.86     31.94 o
   0  -8   1      131.32      154.91     54.16 o
   1  -8   1     1585.69     1572.95    187.17 o
   2  -8   1     1763.70     2105.27    296.63 o
   3  -8   1        1.71        6.08     12.40 o
   4  -8   1      495.79      644.80    123.87 o
   5  -8   1       14.12       19.45     37.41 o
   6  -8   1      121.64      236.09    122.33 o
   7  -8   1        2.01       24.42     23.46 o
 -10  -7   1      170.39      146.65     21.57 o
  -9  -7   1       11.86        0.08     13.59 o
  -8  -7   1      694.48      705.61    140.48 o
  -7  -7   1      399.34      338.61     67.44 o
  -6  -7   1      735.77      670.10     81.19 o
  -5  -7   1      198.10      216.92     26.54 o
  -4  -7   1       88.01      104.89     12.88 o
  -3  -7   1     1522.14     1414.93    152.44 o
  -2  -7   1     1312.78     1264.21    212.37 o
  -1  -7   1      147.26      163.20     21.97 o
   0  -7   1      601.99      623.36     76.94 o
   1  -7   1     2047.95     1940.78    231.38 o
   2  -7   1      784.39      725.37    125.69 o
   3  -7   1      276.66      317.45    109.99 o
   4  -7   1      120.18      139.65     30.81 o
   5  -7   1      309.88      377.55     88.24 o
   6  -7   1        3.05       17.13     16.54 o
   7  -7   1       48.73       46.29     23.77 o
   8  -7   1       33.50      214.70     76.64 o
 -11  -6   1       55.54       68.80     28.98 o
 -10  -6   1      188.16      147.73     35.31 o
  -9  -6   1       69.78       80.46     17.06 o
  -8  -6   1     1151.92     1096.75    109.95 o
  -7  -6   1      803.69      820.72     83.40 o
  -6  -6   1       18.03       10.68     11.12 o
  -5  -6   1       24.43       25.05      6.75 o
  -4  -6   1       74.73       58.90      6.50 o
  -3  -6   1     7148.03     7061.74    586.97 o
  -2  -6   1       54.73       63.92     12.98 o
  -1  -6   1     1100.95     1042.51    120.99 o
   0  -6   1      950.75      849.57    106.54 o
   1  -6   1      914.25      846.12     97.60 o
   2  -6   1       73.50       84.11     19.07 o
   3  -6   1      961.85     1117.23    141.18 o
   4  -6   1       12.30       15.35     11.05 o
   5  -6   1      106.17      143.63     40.47 o
   6  -6   1       36.21       49.49     33.49 o
   7  -6   1      170.40      157.23     61.68 o
   8  -6   1      201.86      259.00     98.04 o
   9  -6   1       24.67        6.99     20.91 o
 -11  -5   1       41.14       19.78     22.49 o
 -10  -5   1       29.73       21.95     20.13 o
  -9  -5   1      138.96      138.14     18.84 o
  -8  -5   1      895.73      946.35     96.40 o
  -7  -5   1      522.63      534.18     62.86 o
  -6  -5   1       71.16       73.46     13.57 o
  -5  -5   1     1056.28     1136.84     72.49 o
  -4  -5   1     1476.48     1503.16     98.01 o
  -3  -5   1       29.96       24.01      5.22 o
  -2  -5   1     2022.86     1997.08    210.81 o
  -1  -5   1      953.35      741.02     88.59 o
   0  -5   1      382.39      349.08     43.93 o
   1  -5   1       19.57       16.81      4.82 o
   2  -5   1     1239.04      934.56    114.66 o
   3  -5   1     1835.52     1992.24    251.56 o
   4  -5   1      271.26      275.10     49.35 o
   5  -5   1      192.86      213.54     57.82 o
   6  -5   1      124.90       99.16     44.26 o
   7  -5   1      959.41      984.32    290.85 o
   8  -5   1      588.44      684.39    190.45 o
   9  -5   1       15.77       26.83     23.52 o
 -11  -4   1       94.41       67.66     26.13 o
 -10  -4   1       95.04       52.16     22.54 o
  -9  -4   1      452.06      329.27     35.68 o
  -8  -4   1      260.00      248.67     45.23 o
  -7  -4   1        9.76       -0.78      9.93 o
  -6  -4   1     1154.12     1233.39     66.86 o
  -5  -4   1      203.07      178.15     20.84 o
  -4  -4   1      334.31      290.20     22.58 o
  -3  -4   1      181.63      135.91     22.19 o
  -2  -4   1     2349.07     2255.96    193.22 o
  -1  -4   1     2689.05     1939.01    277.44 o
   0  -4   1       10.51       13.57      5.33 o
   1  -4   1     1388.83     1390.21    167.28 o
   2  -4   1     3068.23     2871.14    374.74 o
   3  -4   1     7289.51     8210.53    933.42 o
   4  -4   1       26.60       20.87      9.28 o
   5  -4   1      120.88      188.65     21.56 o
   6  -4   1      172.18      180.95     30.78 o
   7  -4   1      497.31      584.77    146.34 o
   8  -4   1      333.83      333.14     97.12 o
   9  -4   1       21.24       10.36     27.67 o
 -11  -3   1       76.51       50.00     24.61 o
  -8  -3   1        4.03      -18.67     18.67 o
  -7  -3   1      182.06      290.95     92.88 o
  -6  -3   1      330.16      341.92     20.39 o
  -5  -3   1     2335.76     2660.11     34.35 o
  -4  -3   1      721.63      719.01     39.43 o
  -3  -3   1       41.51       48.54      5.72 o
  -2  -3   1     1981.44     2048.89    178.38 o
  -1  -3   1     7675.05     6548.20    850.69 o
   0  -3   1     1936.76     1657.29    280.38 o
   1  -3   1      488.26      386.75     47.08 o
   2  -3   1     3346.34     3409.25    413.60 o
   3  -3   1      507.15      458.20     58.54 o
   4  -3   1      865.17      844.52     92.48 o
   5  -3   1      877.36      886.65    169.92 o
   6  -3   1      293.84      291.49     51.24 o
   7  -3   1      827.55      855.69    173.44 o
   8  -3   1        0.34        0.53     12.49 o
   9  -3   1       29.75       38.15     29.19 o
  10  -3   1        3.13       26.11     69.80 o
  -9  -2   1      102.46      323.61     54.03 o
  -8  -2   1      113.72      239.11     48.03 o
  -7  -2   1        1.27       -1.05     13.01 o
  -6  -2   1      560.58      584.98     51.52 o
  -5  -2   1      897.42      921.09     22.19 o
  -4  -2   1      107.89      107.00      9.18 o
  -3  -2   1      497.73      647.82     11.89 o
  -2  -2   1      591.76      634.46     33.19 o
  -1  -2   1    12841.17    10780.52   1363.59 o
   0  -2   1      728.49      619.99    129.12 o
   1  -2   1      130.51       80.44     18.24 o
   2  -2   1      815.55      756.50     71.23 o
   3  -2   1     3750.82     4100.45    333.66 o
   4  -2   1      477.46      504.16     57.07 o
   5  -2   1      502.79      492.30     71.77 o
   6  -2   1      614.94      555.27     81.40 o
   7  -2   1      459.00      431.60     94.32 o
   8  -2   1        0.04       10.12     19.15 o
   9  -2   1       59.90       63.42     28.76 o
  10  -2   1      170.70      251.15    178.14 o
 -10  -1   1      123.79       30.81     23.92 o
  -9  -1   1      114.57      348.89    260.25 o
  -8  -1   1       85.67      186.70     47.19 o
  -7  -1   1        6.43       23.98     21.79 o
  -6  -1   1      969.99     1089.54     22.97 o
  -5  -1   1      727.86      804.20     19.79 o
  -4  -1   1      427.72      445.19     15.59 o
  -3  -1   1      122.73      115.47      9.77 o
  -2  -1   1     7670.93     8227.53     37.06 o
  -1  -1   1     1995.00     2021.57    104.21 o
   0  -1   1      198.67      128.67     26.15 o
   1  -1   1       59.75       68.40      7.89 o
   2  -1   1     2394.27     2081.75     97.93 o
   3  -1   1      331.66      305.52     24.80 o
   4  -1   1      799.75      782.46     69.72 o
   5  -1   1      512.03      521.74     46.79 o
   6  -1   1      395.64      334.09     50.23 o
   7  -1   1        1.08      -13.39     13.39 o
   8  -1   1       32.30       46.16     19.27 o
   9  -1   1      173.44      234.04    162.22 o
  10  -1   1      161.67       44.44     33.91 o
 -10   0   1       96.04       37.84     27.02 o
  -9   0   1       49.63      405.48    309.14 o
  -8   0   1      808.87      878.13    413.41 o
  -7   0   1     1020.19     1149.62    107.83 o
  -6   0   1      215.67      189.54     14.98 o
  -5   0   1      165.75      186.98      9.50 o
  -4   0   1     1138.05     1179.34     65.95 o
  -3   0   1     9071.10     9371.12    415.32 o
  -2   0   1     1369.57     1555.73     34.92 o
  -1   0   1     2272.97     2328.87     14.67 o
   0   0   1     3136.74     3099.21     49.95 o
   1   0   1     1971.77     2113.39     82.69 o
   2   0   1      802.85      785.23     33.84 o
   3   0   1      404.43      473.61     15.66 o
   4   0   1     1160.42     1217.59     53.38 o
   5   0   1      351.47      345.77     10.54 o
   6   0   1      319.04      343.77     21.09 o
   7   0   1       16.20       13.62     13.61 o
   8   0   1      260.78      349.54    160.60 o
   9   0   1      341.58      285.03     32.82 o
  10   0   1      392.64       72.73     31.99 o
 -10   1   1        0.57       -9.01     28.89 o
  -9   1   1      392.27      664.85    470.82 o
  -8   1   1      172.81      243.21     54.98 o
  -7   1   1      545.69      594.33     63.14 o
  -6   1   1      308.13      305.94     24.84 o
  -5   1   1     1000.11     1160.91     64.69 o
  -4   1   1     5193.99     5378.64    251.38 o
  -3   1   1      768.94      762.17     63.89 o
  -2   1   1       60.28       45.68     22.14 o
  -1   1   1    10685.06    11847.55     81.64 o
   0   1   1     5100.23     5925.44     35.50 o
   1   1   1     4731.27     4275.34    436.36 o
   2   1   1       15.90       34.00      7.06 o
   3   1   1    13663.54    15441.65    179.00 o
   4   1   1     2028.52     2303.73     49.02 o
   5   1   1      699.98      702.80     16.91 o
   6   1   1       12.41       16.30     10.72 o
   7   1   1        2.08       -9.75     11.87 o
   8   1   1      368.44      429.82    210.82 o
  10   1   1      263.49       71.80     29.03 o
  11   1   1      160.39       47.54     30.46 o
 -10   2   1        0.08       36.26     35.28 o
  -9   2   1      985.17     1140.10    311.43 o
  -8   2   1      161.00      202.84     24.85 o
  -7   2   1      921.36      834.05    143.88 o
  -6   2   1       24.15       17.34      9.29 o
  -5   2   1     1542.30     1602.53    156.94 o
  -4   2   1     3104.60     3138.64    360.93 o
  -3   2   1       14.32       14.28      6.78 o
  -2   2   1     1799.05     1688.88    301.10 o
  -1   2   1     1895.79     1639.52    321.54 o
   0   2   1      288.43      279.86     52.86 o
   1   2   1       17.48       12.54      3.47 o
   2   2   1      484.83      517.31     44.10 o
   3   2   1     1715.30     2113.52     29.77 o
   4   2   1     4824.31     5401.04     41.85 o
   5   2   1       41.48       67.45     10.81 o
   6   2   1        0.85      -13.79     13.79 o
   7   2   1     1374.71     1737.86    117.64 o
  11   2   1       77.97       20.18     26.33 o
 -10   3   1       13.39      -22.88     29.53 o
  -9   3   1       15.54       78.00     25.47 o
  -8   3   1      768.24      699.72    144.64 o
  -7   3   1       64.55       53.26     20.29 o
  -6   3   1       25.77       19.70      9.76 o
  -5   3   1     1267.40     1254.42    164.46 o
  -4   3   1      950.48     1044.14    128.14 o
  -3   3   1      210.20      230.98     47.34 o
  -2   3   1      160.55      184.68     31.92 o
  -1   3   1     1213.53     1144.60    204.66 o
   0   3   1      102.88       99.33     16.24 o
   1   3   1       57.80       74.35      9.36 o
   2   3   1      448.54      365.72     40.00 o
   3   3   1       33.80       30.72      8.74 o
   4   3   1     1120.20     1004.84     76.86 o
   5   3   1       25.13       41.58      9.20 o
   6   3   1      642.38      719.52     22.17 o
   7   3   1      698.95      821.28     26.10 o
   8   3   1       74.40      -16.14     36.46 o
  -9   4   1      329.25      483.70    145.78 o
  -8   4   1       10.74       13.34     12.91 o
  -7   4   1        8.50       14.59     12.32 o
  -6   4   1      314.19      327.35     40.90 o
  -5   4   1     1089.07     1110.31    185.94 o
  -4   4   1      222.47      245.35     40.56 o
  -3   4   1       73.16      115.65     35.39 o
  -2   4   1     1118.42     1051.87    205.44 o
  -1   4   1       21.43       58.01     10.19 o
   0   4   1     1145.30     1044.90    129.04 o
   1   4   1     3004.04     2439.08    363.43 o
   2   4   1       22.30       10.06      4.69 o
   3   4   1      671.61      579.86     62.09 o
   4   4   1      797.39      793.16     41.75 o
   5   4   1      463.65      446.68     42.75 o
   6   4   1     2944.86     3252.23    261.19 o
   7   4   1      365.92      385.84     36.38 o
   8   4   1       13.82       -6.41     22.06 o
   9   4   1        1.24      -12.94     12.94 o
  10   4   1       17.88       41.34     21.85 o
  11   4   1       54.11       41.93     24.01 o
  -9   5   1      190.92      316.58    108.16 o
  -8   5   1        9.62       25.83     14.81 o
  -7   5   1      106.11      146.57     37.97 o
  -6   5   1       19.10       13.47     15.44 o
  -5   5   1     1102.04     1252.14    204.73 o
  -4   5   1      166.73      196.19     40.42 o
  -3   5   1      539.56      473.05     61.67 o
  -2   5   1     2023.84     1834.39    318.95 o
  -1   5   1     7292.45     6926.42   1169.81 o
   0   5   1      213.83      180.37     25.11 o
   1   5   1     5090.43     4652.36    592.35 o
   2   5   1      104.81       87.79     12.72 o
   3   5   1     1057.04      949.76     87.93 o
   4   5   1       81.61       95.61     10.26 o
   5   5   1     1457.28     1653.28     87.92 o
   6   5   1     1357.14     1433.37    130.16 o
   7   5   1       95.62      126.84     18.74 o
   8   5   1       66.40       52.33     24.98 o
   9   5   1       88.34      114.92     20.79 o
  10   5   1       55.03       59.25     23.72 o
  11   5   1        0.89        0.10     20.03 o
  -8   6   1        6.38       15.50     14.64 o
  -7   6   1       24.29       59.04     21.18 o
  -6   6   1     1061.75     1028.41    274.77 o
  -5   6   1     1008.40     1030.02    185.56 o
  -4   6   1      290.99      300.80     56.89 o
  -3   6   1     1395.86     1276.22    167.26 o
  -2   6   1     1981.94     1714.37    422.95 o
  -1   6   1      745.48      619.97     80.77 o
   0   6   1        0.52       -2.44      6.41 o
   1   6   1     2674.54     2467.79    321.82 o
   2   6   1     2135.41     1865.65    239.40 o
   3   6   1      132.97      121.60     13.63 o
   4   6   1      571.46      538.25     51.38 o
   5   6   1      685.89      642.41     75.54 o
   6   6   1     2901.24     2847.81    343.09 o
   7   6   1      649.14      671.08     84.18 o
   8   6   1      219.56      185.85     31.41 o
   9   6   1      316.36      281.59     45.37 o
  10   6   1       28.61       37.83     18.99 o
  11   6   1        8.13       -1.97     20.96 o
  -8   7   1        1.28       34.46     37.42 o
  -7   7   1      246.05      273.66    126.49 o
  -6   7   1      586.12      607.95    154.45 o
  -5   7   1      117.04      192.00     57.04 o
  -4   7   1     1327.64     1298.11    188.28 o
  -3   7   1      154.80      173.72     36.39 o
  -2   7   1     1254.82     1139.45    466.41 o
  -1   7   1      428.10      488.57     68.31 o
   0   7   1     1849.37     1917.87    237.09 o
   1   7   1     1527.23     1435.99    179.57 o
   2   7   1      540.51      396.81     67.20 o
   3   7   1       21.16       20.30      7.64 o
   4   7   1     1680.80     1606.31    216.14 o
   5   7   1      801.76      765.95     96.99 o
   6   7   1      175.18      178.78     32.97 o
   7   7   1       15.72       18.43     14.12 o
   8   7   1       80.30       80.29     19.36 o
   9   7   1      254.07      229.69     37.97 o
  10   7   1       37.51       14.47     17.55 o
  11   7   1       10.29        7.18     22.64 o
  -7   8   1      167.36      236.77    116.13 o
  -6   8   1       12.98       12.33     17.80 o
  -5   8   1      175.58      282.72     99.58 o
  -4   8   1      250.72      339.89     55.29 o
  -3   8   1      307.97      337.55     91.06 o
  -2   8   1      571.40      599.86    131.74 o
  -1   8   1        9.20        5.48      6.48 o
   0   8   1      635.27      705.13     57.97 o
   1   8   1      235.35      228.85     27.67 o
   2   8   1        4.32       -0.78      8.02 o
   3   8   1      639.83      552.52     85.56 o
   4   8   1     1398.56     1386.18    181.05 o
   5   8   1       15.44       -1.27      9.07 o
   6   8   1        9.01       10.86      9.30 o
   7   8   1      174.42      181.78     20.16 o
   8   8   1      272.64      310.46     58.53 o
   9   8   1       30.76       37.39     17.93 o
  10   8   1       38.32       38.21     20.20 o
  -7   9   1       19.25       19.81     18.53 o
  -6   9   1       31.47       41.42     28.75 o
  -5   9   1      417.83      435.02    133.71 o
  -4   9   1      280.23      378.41     97.04 o
  -3   9   1        7.57       -0.01     12.17 o
  -2   9   1       49.40       75.08     57.21 o
  -1   9   1       16.21       25.64     11.75 o
   0   9   1      265.41      244.27     50.20 o
   1   9   1      141.18      147.53     19.15 o
   2   9   1        6.99        4.37      9.41 o
   3   9   1      515.23      458.79     69.94 o
   4   9   1     1004.17      874.62    134.14 o
   5   9   1      315.15      231.95     26.35 o
   6   9   1       23.68        4.92     16.47 o
   7   9   1      312.05      282.97     44.73 o
   8   9   1      214.23      285.38     58.14 o
   9   9   1       88.03       74.85     21.94 o
  10   9   1       24.77       37.76     20.58 o
  -6  10   1        7.37       26.88     28.03 o
  -5  10   1      201.96      220.36     35.73 o
  -4  10   1      216.22      210.57     33.51 o
  -3  10   1       67.77       72.54     22.98 o
  -2  10   1      286.18      213.38     31.00 o
  -1  10   1        2.87       15.55     14.96 o
   0  10   1       64.23      104.62     32.38 o
   1  10   1       20.69       14.69      9.77 o
   2  10   1       18.66       12.30     10.14 o
   3  10   1      225.45      242.45     29.53 o
   4  10   1     1449.52     1364.11    176.07 o
   5  10   1        4.25      -15.36     16.18 o
   6  10   1      292.00      311.72     65.46 o
   7  10   1      327.99      389.82     52.99 o
   8  10   1      351.64      407.29     83.75 o
   9  10   1        0.13      -10.40     12.43 o
  10  10   1       66.33       39.05     15.03 o
  -5  11   1      275.31      268.05     40.94 o
  -4  11   1      339.42      275.68     38.97 o
  -3  11   1       19.18       25.79     19.59 o
  -2  11   1      185.06      181.14     30.46 o
  -1  11   1        4.01        7.04     14.62 o
   0  11   1      129.99      128.59     25.88 o
   1  11   1      199.20      220.30     15.50 o
   2  11   1        3.42       -0.27     10.37 o
   3  11   1      715.53      743.73     93.22 o
   4  11   1        2.18       -3.56     10.77 o
   5  11   1      338.72      326.52     48.34 o
   6  11   1      200.92      242.64     38.19 o
   7  11   1      642.03      756.18    106.31 o
   8  11   1      239.49      218.71     36.24 o
   9  11   1       87.23       52.15     17.33 o
  -4  12   1      133.19      136.95     32.53 o
  -3  12   1       97.37       93.45     27.36 o
  -2  12   1      197.16      165.40     31.94 o
  -1  12   1       86.32       76.96     24.06 o
   0  12   1       39.33       26.77     19.34 o
   1  12   1      244.79      253.57     70.84 o
   2  12   1     1237.16     1272.09     62.51 o
   3  12   1      229.45      262.47     33.06 o
   4  12   1       13.41       16.44     13.01 o
   5  12   1      373.55      384.36     35.80 o
   6  12   1       65.77       89.01     16.98 o
   7  12   1      107.35      140.53     28.85 o
   8  12   1      232.88      268.97     36.35 o
   9  12   1        1.32      -15.01     15.01 o
  -3  13   1      145.50      189.71     37.25 o
  -2  13   1       74.49       62.84     25.44 o
  -1  13   1      158.32      194.63     34.30 o
   0  13   1       21.24       22.88     20.18 o
   1  13   1       71.03       46.11     22.14 o
   2  13   1      344.08      366.29     21.78 o
   3  13   1       35.58       50.24     13.65 o
   4  13   1      171.98      205.99     34.38 o
   5  13   1      357.41      358.94     23.74 o
   6  13   1       36.00       25.41     15.64 o
   7  13   1       48.41       66.97     18.68 o
   8  13   1       27.89        7.98     17.18 o
  -1  14   1        1.42        7.14     19.39 o
   0  14   1       16.08       38.73     22.88 o
   1  14   1      208.43      194.72     36.07 o
   2  14   1      295.29      312.04     42.22 o
   3  14   1        7.69       12.80     12.86 o
   4  14   1      532.89      641.95     27.48 o
   5  14   1      210.59      235.65     22.20 o
   6  14   1        8.85        3.51     13.69 o
   7  14   1        2.08        6.98     15.01 o
   1  15   1       18.15        0.93     20.67 o
   2  15   1        9.53       19.14     21.95 o
   3  15   1       16.50        1.65     13.69 o
   4  15   1      192.68      270.52     26.23 o
   5  15   1       85.72      107.08     18.95 o
  -4 -15   2        0.11       -1.35     13.33 o
  -3 -15   2       41.98       57.11     15.95 o
  -2 -15   2       43.25       39.17     24.06 o
  -1 -15   2      138.34      206.98     38.29 o
  -7 -14   2       81.09      103.83     36.51 o
  -6 -14   2       87.60       98.20     17.88 o
  -5 -14   2       46.99       60.23     15.53 o
  -4 -14   2        1.56        3.99     12.44 o
  -3 -14   2       68.58       78.40     15.51 o
  -2 -14   2        1.92       -0.65     11.75 o
  -1 -14   2        0.65       -0.74     17.62 o
   0 -14   2       30.06       53.64     24.85 o
   1 -14   2       24.28       43.60     25.20 o
  -8 -13   2       94.03       65.89     17.30 o
  -7 -13   2      171.22      156.45     19.88 o
  -6 -13   2      234.09      237.77     21.54 o
  -5 -13   2       53.13       63.80     14.36 o
  -4 -13   2      233.68      314.50     38.89 o
  -3 -13   2      300.38      349.35     31.42 o
  -2 -13   2       94.04      106.38     15.42 o
  -1 -13   2       24.17       15.12     15.10 o
   0 -13   2      368.73      443.88     44.93 o
   1 -13   2      250.72      331.92     41.39 o
   2 -13   2       11.08       16.78     20.57 o
   3 -13   2       43.34       95.66     30.12 o
  -8 -12   2      179.07      175.57     20.18 o
  -7 -12   2      216.16      249.17     48.49 o
  -6 -12   2       67.59       77.60     15.06 o
  -5 -12   2        8.11       23.09     12.51 o
  -4 -12   2      108.53      116.97     15.12 o
  -3 -12   2      278.27      323.00     26.85 o
  -2 -12   2      106.00      136.46     15.44 o
  -1 -12   2      111.28      129.34     15.32 o
   0 -12   2      945.21      881.90     56.49 o
   1 -12   2      492.80      434.77     43.21 o
   2 -12   2      107.29      103.39     27.71 o
   3 -12   2       66.07       84.79     27.61 o
   4 -12   2      120.59      151.12     33.96 o
  -9 -11   2      323.17      285.94     26.25 o
  -8 -11   2      647.70      699.71    113.79 o
  -7 -11   2      128.85      175.63     34.05 o
  -6 -11   2        6.29        0.49     10.74 o
  -5 -11   2        3.42        0.05     10.07 o
  -4 -11   2        3.63       -8.03     12.61 o
  -3 -11   2      734.13      720.93     92.44 o
  -2 -11   2        7.36        7.31      9.56 o
  -1 -11   2      310.48      329.39     32.13 o
   0 -11   2     1057.91      934.59    115.20 o
   1 -11   2      623.07      536.64     44.39 o
   2 -11   2        1.33        2.12     14.96 o
   3 -11   2      168.92      170.71     31.69 o
   4 -11   2       75.36       62.69     24.70 o
   5 -11   2       40.25       61.22     25.84 o
 -10 -10   2        0.11       -9.50     32.92 o
  -9 -10   2      284.04      449.12    154.62 o
  -8 -10   2       26.79       46.72     16.48 o
  -7 -10   2        3.62        8.14     10.85 o
  -6 -10   2      102.88      127.03     19.33 o
  -5 -10   2        2.62       -4.48      9.53 o
  -4 -10   2      196.61      227.81     21.56 o
  -3 -10   2      321.34      303.65     22.90 o
  -2 -10   2      304.04      294.52     33.45 o
  -1 -10   2      535.21      434.87     27.90 o
   0 -10   2     3461.17     3748.98    967.01 o
   1 -10   2      487.20      375.52     36.56 o
   2 -10   2      488.76      371.29     37.50 o
   3 -10   2       90.27      101.23     24.56 o
   4 -10   2      128.78      109.94     26.72 o
   5 -10   2        0.12        2.56     16.53 o
   6 -10   2       95.27       94.88     29.62 o
 -10  -9   2        9.25        9.26     24.26 o
  -9  -9   2       30.52       55.18     31.42 o
  -8  -9   2      113.96      111.72     34.50 o
  -7  -9   2      145.15      176.87     22.79 o
  -6  -9   2       39.81       32.91     11.42 o
  -5  -9   2      115.32      138.51     13.58 o
  -4  -9   2      171.25      187.50     21.92 o
  -3  -9   2       30.91       34.62     10.32 o
  -2  -9   2      699.80      671.52     72.52 o
  -1  -9   2      591.06      544.06     74.75 o
   0  -9   2       58.03       55.00     18.48 o
   1  -9   2       47.64       34.62     10.40 o
   2  -9   2      251.73      194.63     28.00 o
   3  -9   2      129.89       85.04     22.14 o
   4  -9   2      206.37      361.38    230.11 o
   5  -9   2      161.36      299.10    131.35 o
   6  -9   2      360.03      471.20    175.92 o
   7  -9   2       77.51       97.34     25.67 o
 -10  -8   2       84.61       86.34     27.99 o
  -9  -8   2       41.41       42.16     22.31 o
  -8  -8   2      173.79      189.44     31.05 o
  -7  -8   2      165.28      179.39     46.53 o
  -6  -8   2      213.28      241.64     41.87 o
  -5  -8   2      247.29      259.58     32.32 o
  -4  -8   2      138.53      134.93     20.39 o
  -3  -8   2      305.83      308.49     45.48 o
  -2  -8   2     1466.87     1311.02    143.32 o
  -1  -8   2     1138.96     1054.43    109.40 o
   0  -8   2      814.10      669.42     97.89 o
   1  -8   2      564.86      519.62     74.66 o
   2  -8   2      296.53      359.61     59.96 o
   3  -8   2       86.64      146.90     96.40 o
   4  -8   2       56.79       80.15     35.62 o
   5  -8   2        3.52        2.44     12.98 o
   6  -8   2      237.47      359.99    150.68 o
   7  -8   2       84.52      117.68     69.71 o
 -10  -7   2      148.45      115.99     27.35 o
  -9  -7   2       97.48      167.13     63.21 o
  -8  -7   2        0.34      -10.98     29.38 o
  -7  -7   2      446.11      431.20     68.22 o
  -6  -7   2      386.88      363.65     51.00 o
  -5  -7   2      701.46      603.62     56.69 o
  -4  -7   2        0.06       -0.32      6.68 o
  -3  -7   2     1209.39      990.21    135.53 o
  -2  -7   2     3349.13     2847.56    375.55 o
  -1  -7   2      246.64      201.83     18.45 o
   0  -7   2        1.17        1.78      5.65 o
   1  -7   2      751.63      652.14     85.27 o
   2  -7   2      607.84      616.05     82.96 o
   3  -7   2       84.05      136.24    108.09 o
   4  -7   2        1.07       -9.24      9.24 o
   5  -7   2      180.87      166.86     60.06 o
   6  -7   2      301.77      387.49    159.70 o
   7  -7   2       79.22       97.54     47.45 o
   8  -7   2       62.88      112.97     86.47 o
 -10  -6   2     1015.21      723.24     52.51 o
  -9  -6   2        0.94       -3.08     14.11 o
  -8  -6   2      324.33      384.78     74.85 o
  -7  -6   2      899.46      886.82     74.77 o
  -6  -6   2      348.29      299.62     45.33 o
  -5  -6   2       18.65       20.64      9.32 o
  -4  -6   2      277.91      284.35     21.47 o
  -3  -6   2      206.60      182.93     24.13 o
  -2  -6   2     3331.16     2675.45    324.27 o
  -1  -6   2      847.99      731.65     77.83 o
   0  -6   2      355.41      275.00     40.50 o
   1  -6   2     1282.71     1220.31    183.69 o
   2  -6   2      825.27      806.53    147.45 o
   3  -6   2       22.41        9.40      9.32 o
   4  -6   2      419.36      427.63     75.13 o
   5  -6   2       40.10       30.88     12.90 o
   6  -6   2      206.51      242.69     88.06 o
   7  -6   2      218.67      328.41    141.21 o
   8  -6   2       66.20      106.26     60.40 o
   9  -6   2      401.63      460.76     51.23 o
 -10  -5   2       30.31       33.66     22.24 o
  -9  -5   2        7.14       29.88     25.79 o
  -8  -5   2      243.47      303.52     52.58 o
  -7  -5   2      838.85      774.72     74.34 o
  -6  -5   2        6.14       -4.51      7.89 o
  -5  -5   2      185.04      202.52     29.51 o
  -4  -5   2      385.59      383.44     26.04 o
  -3  -5   2       40.12       15.64      5.00 o
  -2  -5   2      778.14      647.87     88.88 o
  -1  -5   2     1719.62     1412.75    187.71 o
   0  -5   2     3316.19     2881.36    325.86 o
   1  -5   2     1641.99     1637.58    215.54 o
   2  -5   2      383.39      326.59     34.55 o
   3  -5   2        2.15        4.66      5.80 o
   4  -5   2      732.69      802.30    113.55 o
   5  -5   2      103.97      109.41     25.83 o
   6  -5   2      176.53      192.38     70.42 o
   7  -5   2       76.41      136.21     82.86 o
   8  -5   2      296.03      363.69    113.82 o
   9  -5   2      381.09      496.91    214.80 o
 -10  -4   2       32.92       25.74     19.59 o
  -9  -4   2      233.94      353.84    243.74 o
  -8  -4   2      270.89      296.02     46.15 o
  -7  -4   2      354.48      362.79     40.56 o
  -6  -4   2      257.70      240.54     28.40 o
  -5  -4   2      273.83      324.83     19.16 o
  -4  -4   2       45.91       41.57      6.38 o
  -3  -4   2     1102.18      985.07     84.58 o
  -2  -4   2      367.62      435.79     51.31 o
  -1  -4   2     3922.37     2786.97    342.52 o
   0  -4   2     1183.39      909.99    112.16 o
   1  -4   2     1721.22     1585.60    227.56 o
   2  -4   2       19.42       39.56      8.96 o
   3  -4   2     1668.16     1630.91    198.36 o
   4  -4   2      453.54      449.20     84.53 o
   5  -4   2       16.50       18.18     10.55 o
   6  -4   2       14.50       13.23     18.75 o
   7  -4   2      462.04      497.79    138.55 o
   8  -4   2      288.62      359.22     93.18 o
   9  -4   2       82.24      122.74     59.39 o
  -9  -3   2      150.04      384.09     59.94 o
  -8  -3   2      439.74      448.53     35.54 o
  -7  -3   2       87.52       83.33     21.92 o
  -6  -3   2       19.08       23.82     11.42 o
  -5  -3   2      218.96      271.84     19.05 o
  -4  -3   2      540.14      463.20     29.91 o
  -3  -3   2     1111.03     1152.65     70.13 o
  -2  -3   2     7712.70     7956.20    522.71 o
  -1  -3   2     9166.20     7154.09    983.20 o
   0  -3   2       66.70       51.10     13.54 o
   1  -3   2     1184.40     1087.34    147.68 o
   2  -3   2       81.60       72.01     15.46 o
   3  -3   2      763.35      700.96     59.46 o
   4  -3   2     1344.91     1326.97    135.67 o
   5  -3   2        0.92       -6.65      8.60 o
   6  -3   2      530.43      511.34     92.00 o
   7  -3   2      455.78      510.36    117.82 o
   8  -3   2       27.29       66.59     23.99 o
   9  -3   2        5.05        4.45     60.70 o
  10  -3   2        0.44       -1.27     31.12 o
  -9  -2   2       64.98      224.45     51.47 o
  -8  -2   2     1075.65     1258.75     73.72 o
  -7  -2   2       63.70       71.33     14.47 o
  -6  -2   2        1.88        6.03     13.74 o
  -5  -2   2      251.26      261.57     14.01 o
  -4  -2   2     7364.79     8529.64     45.71 o
  -3  -2   2     1077.09     1047.07     73.65 o
  -2  -2   2    42666.47    43958.21   2529.88 o
  -1  -2   2     7748.93     7087.05    555.52 o
   0  -2   2      236.53      151.78     32.57 o
   1  -2   2     1204.49     1117.41    207.28 o
   2  -2   2        3.26        6.41      3.87 o
   3  -2   2       15.87        9.57      4.87 o
   4  -2   2      114.25      197.06     18.05 o
   5  -2   2      670.63      791.72    114.55 o
   6  -2   2       89.78      100.75     16.15 o
   7  -2   2     1112.42     1123.96    213.90 o
   8  -2   2        6.39       22.05     23.97 o
   9  -2   2       51.85       81.53     62.47 o
  10  -2   2      287.06      362.31    290.54 o
 -10  -1   2      154.07       44.98     23.47 o
  -9  -1   2      104.89      308.73    243.76 o
  -8  -1   2      376.35      323.52    105.43 o
  -7  -1   2      130.81      196.81     30.02 o
  -6  -1   2        6.55       15.11     11.26 o
  -5  -1   2     2671.63     2727.27     40.50 o
  -4  -1   2     1136.77     1320.76     22.00 o
  -3  -1   2      134.75      151.83      9.85 o
  -2  -1   2    37547.89    39485.93   1487.63 o
  -1  -1   2       29.77       30.28      3.49 o
   0  -1   2      162.71      149.11     15.38 o
   1  -1   2      520.73      537.44     62.43 o
   2  -1   2      234.16      247.09     16.39 o
   3  -1   2      954.49      951.85     54.36 o
   4  -1   2      537.37      620.84     54.21 o
   5  -1   2      222.94      282.16     38.59 o
   6  -1   2     1342.89     1467.30    231.64 o
   7  -1   2      663.11      804.98    115.90 o
   8  -1   2      122.00      129.76     86.88 o
   9  -1   2      297.30      440.12    243.57 o
  10  -1   2       57.84       75.31     61.41 o
 -10   0   2      174.67       43.06     27.07 o
  -9   0   2      632.86      790.53    472.15 o
  -8   0   2      273.47      327.55    205.30 o
  -7   0   2      309.40      335.27     66.18 o
  -6   0   2      882.64      857.45     33.48 o
  -5   0   2       48.08       49.18      7.02 o
  -4   0   2      735.07      769.48     14.39 o
  -3   0   2     1706.42     1656.11     20.95 o
  -2   0   2    14680.03    15698.54    478.70 o
  -1   0   2     2816.04     3119.38     18.74 o
   0   0   2      974.00      898.03     39.58 o
   1   0   2     4210.94     4343.03    139.88 o
   2   0   2      969.53     1113.71     51.31 o
   3   0   2       19.95       14.06      4.43 o
   4   0   2      480.38      497.38      9.81 o
   5   0   2       41.97       36.19      7.41 o
   6   0   2     1504.25     1670.55    181.97 o
   7   0   2      406.42      459.52     63.37 o
   8   0   2       77.45      145.72     70.57 o
   9   0   2      312.88      163.82     35.68 o
  10   0   2       12.96       10.83     32.43 o
 -10   1   2      209.62       50.05     30.81 o
  -9   1   2       90.28      368.36    328.97 o
  -8   1   2     1078.42     1037.17    395.77 o
  -7   1   2      577.29      634.17     81.47 o
  -6   1   2        6.13        7.85      8.76 o
  -5   1   2      282.45      294.68     16.23 o
  -4   1   2      836.86      872.81     44.31 o
  -3   1   2     3325.25     3682.13     95.81 o
  -2   1   2     2011.92     2236.96     31.23 o
  -1   1   2     7188.06     7642.91    146.24 o
   0   1   2      321.07      344.58      8.73 o
   1   1   2     7409.44     6531.49    804.06 o
   2   1   2    29125.24    31978.39    384.02 o
   3   1   2     2668.81     3205.84     58.98 o
   4   1   2      266.52      293.13     19.43 o
   5   1   2     2437.94     2611.35    180.92 o
   6   1   2      865.39      967.42     75.65 o
   7   1   2        0.04      -11.91     11.91 o
   8   1   2      229.71      213.28     31.00 o
   9   1   2      128.50      107.43     31.54 o
  10   1   2       52.97       49.60     30.90 o
  11   1   2       17.53       14.52     32.18 o
 -10   2   2      498.86      840.46     69.39 o
  -9   2   2      171.08      260.38    101.62 o
  -8   2   2      427.07      476.71    108.05 o
  -7   2   2       26.59       22.97     10.94 o
  -6   2   2      321.18      338.54     29.82 o
  -5   2   2       48.68       43.42     10.35 o
  -4   2   2     1437.56     1381.60    167.27 o
  -3   2   2     1313.96     1301.92    208.74 o
  -2   2   2      161.78      106.72     26.33 o
  -1   2   2        1.00        9.62      7.48 o
   0   2   2     6225.39     5774.04   1108.66 o
   1   2   2      220.14      209.04     22.90 o
   2   2   2     7584.29     7365.12    667.96 o
   3   2   2      747.64      936.10     15.98 o
   4   2   2     1684.69     1792.74     56.06 o
   5   2   2     7026.85     8546.90    135.85 o
   6   2   2      106.72      135.37     28.80 o
   7   2   2      384.61      462.94     67.73 o
   8   2   2      684.85      518.23     31.84 o
  10   2   2       42.31       30.76     28.74 o
  11   2   2       97.41       44.78     30.95 o
  -9   3   2        2.25       53.26     25.39 o
  -8   3   2       65.06       73.03     23.75 o
  -7   3   2      219.18      219.47     32.00 o
  -6   3   2      332.06      336.62     41.09 o
  -5   3   2       50.19       50.17     10.64 o
  -4   3   2     2091.31     1938.04    347.70 o
  -3   3   2      697.20      725.82    148.20 o
  -2   3   2        9.31        8.70      6.30 o
  -1   3   2     1617.92     1424.28    174.18 o
   0   3   2      786.70      604.04     83.02 o
   1   3   2      841.00      663.22     79.68 o
   2   3   2     2007.49     1873.61    215.02 o
   3   3   2        2.32        6.56      5.02 o
   4   3   2      572.53      540.03     30.59 o
   5   3   2     2046.05     2577.67     49.84 o
   6   3   2      432.60      567.66     25.33 o
   7   3   2      732.15     1014.16     63.69 o
   8   3   2      556.73      511.59     56.25 o
   9   3   2       70.67       30.22     25.10 o
  -9   4   2       15.13       88.61     61.95 o
  -8   4   2      240.85      261.41     70.24 o
  -7   4   2      321.50      315.07     54.61 o
  -6   4   2     1389.30     1229.78    158.29 o
  -5   4   2     1409.88     1414.17    170.86 o
  -4   4   2      847.44      776.20    151.42 o
  -3   4   2      816.04      694.08    157.13 o
  -2   4   2     3358.59     3151.25    620.47 o
  -1   4   2     1946.12     1690.28    297.53 o
   0   4   2      366.15      307.27     35.21 o
   1   4   2       59.43       64.31      6.71 o
   2   4   2        0.76       -1.24      4.85 o
   3   4   2      691.33      633.48     61.74 o
   4   4   2       14.62        2.04      4.53 o
   5   4   2     2255.40     2754.83    121.40 o
   6   4   2       13.92       19.70      8.90 o
   7   4   2     1037.64     1093.29    104.34 o
   8   4   2      385.62      337.87     48.55 o
   9   4   2        4.88        0.61     13.91 o
  10   4   2       14.94       21.65     20.18 o
  11   4   2      373.95      283.84     42.62 o
  -9   5   2       60.39      298.82    125.68 o
  -8   5   2       47.02       80.98     38.65 o
  -7   5   2      355.66      393.94     69.01 o
  -6   5   2       49.78       62.16     18.51 o
  -5   5   2      524.95      556.61    101.42 o
  -4   5   2      112.73      138.45     42.41 o
  -3   5   2       36.16       27.43     11.66 o
  -2   5   2        5.03        3.71      6.90 o
  -1   5   2     3159.90     2793.69    480.95 o
   0   5   2     2916.99     3011.65    359.05 o
   1   5   2      446.93      423.27     62.71 o
   2   5   2       10.67        4.68      6.21 o
   3   5   2     1429.85     1287.52    123.93 o
   4   5   2      697.68      743.13     50.28 o
   5   5   2      280.63      298.67     35.15 o
   6   5   2     1260.30     1350.73    149.92 o
   7   5   2      312.93      312.18     34.10 o
   8   5   2       70.05       49.71     15.08 o
   9   5   2        3.08        2.50     13.73 o
  10   5   2      160.84      186.95     34.05 o
  11   5   2      241.06      238.67     39.17 o
  -8   6   2       26.49       25.09     24.01 o
  -7   6   2      156.72      191.40     66.05 o
  -6   6   2     1038.29      914.79    214.48 o
  -5   6   2      693.81      721.70    121.32 o
  -4   6   2      185.93      253.57     46.53 o
  -3   6   2      353.95      292.52     67.48 o
  -2   6   2     1078.13      942.78    180.37 o
  -1   6   2     4830.95     4743.52    634.41 o
   0   6   2       72.55       51.01     10.51 o
   1   6   2      212.85      207.38     27.01 o
   2   6   2      655.39      522.87     74.27 o
   3   6   2     1937.12     1791.95    195.68 o
   4   6   2     1723.71     1903.15    144.83 o
   5   6   2       72.70       92.14      8.96 o
   6   6   2      775.01      648.61    124.97 o
   7   6   2      194.81      166.85     14.39 o
   8   6   2        2.34        4.61     18.11 o
   9   6   2        2.82       -9.56     13.52 o
  10   6   2      203.74      201.12     27.19 o
  11   6   2       48.32       70.32     28.35 o
  -8   7   2        0.75       20.60     14.98 o
  -7   7   2       67.58       91.48     21.24 o
  -6   7   2     1245.19     1205.66    300.36 o
  -5   7   2      291.80      287.03     73.15 o
  -4   7   2      540.27      524.36     95.23 o
  -3   7   2     1530.41     1494.18    311.80 o
  -2   7   2      398.97      278.36    127.53 o
  -1   7   2     1217.68     1125.28    151.55 o
   0   7   2       17.36       26.21      8.00 o
   1   7   2       13.73       37.11      7.69 o
   2   7   2      104.96       60.12     10.50 o
   3   7   2     1195.01     1144.39    147.42 o
   4   7   2      248.20      246.58     29.21 o
   5   7   2     2209.72     2325.79    271.36 o
   6   7   2      469.45      385.33     59.55 o
   7   7   2        1.16        0.93      9.52 o
   8   7   2       10.59        1.38     11.29 o
   9   7   2      133.17       81.47     31.94 o
  10   7   2      424.28      351.30     33.13 o
  11   7   2       11.91        9.74     24.01 o
  -7   8   2      103.40      109.92     44.63 o
  -6   8   2      232.27      294.81    123.22 o
  -5   8   2        3.21       -0.51     13.68 o
  -4   8   2      367.92      403.48     68.06 o
  -3   8   2     1019.78     1073.44    217.56 o
  -2   8   2      109.85       81.63     57.16 o
  -1   8   2       34.12       34.25     13.78 o
   0   8   2      131.41      149.94     16.60 o
   1   8   2       71.42       48.72     10.34 o
   2   8   2      356.57      297.40     49.19 o
   3   8   2       82.34      104.67     17.81 o
   4   8   2      508.26      454.37     68.17 o
   5   8   2     2288.14     2187.47    288.97 o
   6   8   2       69.00       67.76     11.74 o
   7   8   2       43.10       58.75     11.90 o
   8   8   2       38.43       55.40     14.23 o
   9   8   2        9.87        8.91     16.99 o
  10   8   2      304.40      268.02     34.18 o
  -7   9   2       15.58        1.92     19.24 o
  -6   9   2       98.90      176.37     64.20 o
  -5   9   2        7.09        9.63     14.75 o
  -4   9   2      576.94      700.82    191.05 o
  -3   9   2      649.71      883.21    222.02 o
  -2   9   2      434.35      423.15     89.04 o
  -1   9   2       47.24       38.19     17.32 o
   0   9   2      498.39      457.99     81.01 o
   1   9   2      360.61      356.23     46.99 o
   2   9   2       72.58       84.18     14.35 o
   3   9   2      279.82      288.30     31.49 o
   4   9   2      397.06      334.80     37.52 o
   5   9   2      259.26      235.49     29.80 o
   6   9   2       38.12       32.15     14.21 o
   7   9   2       62.31       96.13     29.26 o
   8   9   2       99.81      103.73     16.63 o
   9   9   2      127.08       81.23     19.82 o
  10   9   2       38.34       22.33     14.24 o
  -6  10   2       18.37       10.68     20.82 o
  -5  10   2        0.77       -4.82     16.34 o
  -4  10   2      252.89      217.26     33.86 o
  -3  10   2      441.12      288.62     35.38 o
  -2  10   2       45.67       44.58     18.85 o
  -1  10   2      348.75      212.34     30.12 o
   0  10   2      209.41      285.72     43.02 o
   1  10   2       95.17      134.43     21.21 o
   2  10   2        7.15       -5.63      9.65 o
   3  10   2        1.90      -12.53     12.53 o
   4  10   2     1892.20     1897.82    254.56 o
   5  10   2      764.75      773.39     96.38 o
   6  10   2        1.70      -16.61     16.61 o
   7  10   2      184.42      201.20     31.36 o
   8  10   2      186.48      171.75     19.77 o
   9  10   2       27.83       41.42     15.46 o
  10  10   2        3.19       -8.83     13.62 o
  -5  11   2      107.13      105.95     30.36 o
  -4  11   2      222.14      184.24     34.30 o
  -3  11   2      124.87      117.56     28.20 o
  -2  11   2       79.27       29.77     19.00 o
  -1  11   2      492.20      358.10     37.99 o
   0  11   2      224.51      220.31     31.59 o
   1  11   2       81.15       88.66     24.48 o
   2  11   2      105.82      116.89     15.09 o
   3  11   2      176.88      198.15     33.65 o
   4  11   2      368.86      349.59     52.45 o
   5  11   2      386.76      360.13     58.29 o
   6  11   2       29.83       21.34     17.20 o
   7  11   2      412.71      464.22     81.08 o
   8  11   2       71.26       79.61     17.94 o
   9  11   2       73.31       61.52     17.66 o
  -4  12   2       84.99       93.01     29.13 o
  -3  12   2        1.50       16.78     19.78 o
  -2  12   2       44.75       53.93     22.64 o
  -1  12   2      299.63      282.17     37.35 o
   0  12   2      116.21       87.84     24.41 o
   1  12   2      499.41      525.25    138.45 o
   2  12   2        1.07        5.46     11.41 o
   3  12   2     1112.91     1084.16    101.85 o
   4  12   2      766.90      752.33     93.15 o
   5  12   2       27.28       29.83     14.52 o
   6  12   2       29.04       18.53     16.38 o
   7  12   2       18.75       36.35     15.60 o
   8  12   2        7.86        7.15     15.42 o
   9  12   2      120.32      102.20     21.22 o
  -3  13   2      112.73      145.42     33.66 o
  -2  13   2       56.78       48.91     23.82 o
  -1  13   2      157.59      149.45     31.74 o
   0  13   2       34.75       25.24     19.63 o
   1  13   2       45.12       32.38     21.60 o
   2  13   2      966.28     1037.23     67.09 o
   3  13   2      230.82      257.46     31.08 o
   4  13   2        1.05       -2.44     12.53 o
   5  13   2       92.02      102.72     19.07 o
   6  13   2      142.30      211.20     34.64 o
   7  13   2      189.85      242.73     41.15 o
   8  13   2      215.54      226.79     29.91 o
  -1  14   2      129.21      122.04     31.69 o
   0  14   2       65.97      109.49     29.62 o
   1  14   2       80.64       81.25     26.72 o
   2  14   2      585.48      635.85     54.57 o
   3  14   2      198.66      271.11     22.25 o
   4  14   2        0.33      -13.12     13.12 o
   5  14   2       83.77      100.01     21.68 o
   6  14   2       84.44      131.84     21.85 o
   7  14   2        8.36        4.10     16.64 o
   1  15   2      104.98      143.89     34.64 o
   2  15   2       89.58      118.94     32.58 o
   3  15   2       81.52      176.77     22.39 o
   4  15   2       69.09      120.64     18.83 o
   5  15   2        9.73       19.48     15.27 o
  -4 -15   3      102.80      156.37     26.35 o
  -3 -15   3       10.39       16.16     14.13 o
  -2 -15   3       30.52       53.44     26.03 o
  -6 -14   3       87.50      105.49     18.82 o
  -5 -14   3       37.27       57.65     15.71 o
  -4 -14   3        8.64        3.15     12.12 o
  -3 -14   3        1.05       -5.86     12.09 o
  -2 -14   3       20.80       31.76     13.59 o
  -1 -14   3       36.87       43.94     23.47 o
   0 -14   3       13.09       25.84     21.50 o
   1 -14   3       26.12       26.92     22.44 o
  -7 -13   3       37.07       36.53     15.34 o
  -6 -13   3       22.09        4.68     12.74 o
  -5 -13   3      319.53      279.90     24.99 o
  -4 -13   3        1.13       -4.43     10.98 o
  -3 -13   3        1.00      -11.57     15.06 o
  -2 -13   3        6.84       -5.92     22.81 o
  -1 -13   3       92.06      115.31     18.20 o
   0 -13   3      110.18       92.61     25.84 o
   1 -13   3      177.83      240.29     37.45 o
   2 -13   3       38.85       39.57     23.23 o
   3 -13   3       80.44       90.25     29.82 o
  -8 -12   3       66.76       54.62     20.29 o
  -7 -12   3      197.64      176.67     19.37 o
  -6 -12   3      141.51      182.89     23.06 o
  -5 -12   3       24.68       23.29     12.02 o
  -4 -12   3      341.83      313.00     45.77 o
  -3 -12   3       12.49       17.99     11.11 o
  -2 -12   3       32.12       43.67     14.18 o
  -1 -12   3      443.36      460.92     31.57 o
   0 -12   3        6.31       12.65     17.22 o
   1 -12   3      891.34      980.66     61.12 o
   2 -12   3      172.76      205.06     34.89 o
   3 -12   3      116.05      127.41     30.66 o
   4 -12   3       27.62       64.61     27.11 o
  -9 -11   3       20.05        0.91     16.11 o
  -8 -11   3      272.95      249.09     23.12 o
  -7 -11   3       62.80       64.98     24.33 o
  -6 -11   3      199.71      238.40     41.88 o
  -5 -11   3       34.33       24.01     11.28 o
  -4 -11   3      121.50      169.93     21.55 o
  -3 -11   3      127.79      158.15     15.96 o
  -2 -11   3      172.13      193.39     15.81 o
  -1 -11   3      304.60      279.06     18.41 o
   0 -11   3      444.37      371.54     37.60 o
   1 -11   3      970.91      851.88     53.93 o
   2 -11   3       97.33       82.87     24.26 o
   3 -11   3       16.89       22.24     18.80 o
   4 -11   3      218.08      173.22     34.45 o
   5 -11   3      243.74      280.10     42.52 o
  -9 -10   3       79.00       47.95     26.37 o
  -8 -10   3      692.40      627.29     86.08 o
  -7 -10   3      548.75      609.06     87.87 o
  -6 -10   3       10.62       23.41     10.67 o
  -5 -10   3      215.85      234.21     33.60 o
  -4 -10   3      828.25      864.51    127.00 o
  -3 -10   3       16.89        0.09      9.38 o
  -2 -10   3       84.33       90.41     12.52 o
  -1 -10   3      158.70      172.82     29.18 o
   0 -10   3     1369.54     1258.22     69.93 o
   1 -10   3      301.57      257.07     31.54 o
   2 -10   3       31.81       24.21     16.83 o
   3 -10   3       61.92       74.80     23.08 o
   4 -10   3       82.78       95.07     26.03 o
   5 -10   3       24.03       13.14     19.78 o
   6 -10   3       22.08       31.10     22.83 o
 -10  -9   3       25.97       30.19     25.21 o
  -9  -9   3      130.81      232.51    122.17 o
  -8  -9   3        6.45       21.96     22.10 o
  -7  -9   3       29.02       35.42     14.61 o
  -6  -9   3      430.66      377.13     41.61 o
  -5  -9   3      312.75      322.60     37.70 o
  -4  -9   3      955.76      859.19    127.26 o
  -3  -9   3        3.15        3.32      8.90 o
  -2  -9   3      197.55      204.45     23.53 o
  -1  -9   3     1169.20      963.26     69.98 o
   0  -9   3      296.71      271.81     17.86 o
   1  -9   3       29.36       29.44     12.81 o
   2  -9   3      404.96      285.86     32.23 o
   3  -9   3      163.68      116.53     24.61 o
   4  -9   3      210.14      257.27     34.50 o
   5  -9   3        0.80        7.16     13.63 o
   6  -9   3       54.38      106.00     70.82 o
   7  -9   3        8.40       15.07     18.23 o
 -10  -8   3      172.62      104.10     28.73 o
  -9  -8   3      166.98      237.14     80.11 o
  -8  -8   3      261.27      336.56     99.64 o
  -7  -8   3      384.84      320.83     40.71 o
  -6  -8   3        0.83        1.80      8.57 o
  -5  -8   3     2210.34     1862.82    236.13 o
  -4  -8   3      378.48      319.14     38.78 o
  -3  -8   3      100.66      119.28     19.09 o
  -2  -8   3      122.03      121.39     22.78 o
  -1  -8   3      938.78      800.42    103.42 o
   0  -8   3      216.18      187.07     17.16 o
   1  -8   3     1384.85     1025.06     34.51 o
   2  -8   3      343.96      338.86     76.90 o
   3  -8   3        2.89       10.93     12.68 o
   4  -8   3       88.24      164.00     93.15 o
   5  -8   3       57.50       95.91     69.25 o
   6  -8   3       16.26       51.05     40.50 o
   7  -8   3      107.84      170.26    109.17 o
 -10  -7   3      231.44      161.99     29.45 o
  -9  -7   3      195.41      245.90     91.59 o
  -8  -7   3      419.93      422.29     62.99 o
  -7  -7   3        0.10      -16.45     24.32 o
  -6  -7   3      307.04      286.79     44.02 o
  -5  -7   3     1335.25     1071.73    128.19 o
  -4  -7   3       37.31       50.36      9.10 o
  -3  -7   3       53.99       38.35      8.61 o
  -2  -7   3      693.22      530.05     78.55 o
  -1  -7   3     1269.60      940.19     57.20 o
   0  -7   3      522.88      381.18     43.06 o
   1  -7   3       13.59       19.63      8.85 o
   2  -7   3      389.68      396.11     60.27 o
   3  -7   3     2031.73     2399.66    905.52 o
   4  -7   3       61.08       69.83     23.97 o
   5  -7   3       67.32       44.68     33.09 o
   6  -7   3      261.44      346.79    105.92 o
   7  -7   3       74.06      148.26     91.91 o
   8  -7   3      175.62      305.82    196.88 o
  -9  -6   3     1230.85     1239.56    143.81 o
  -8  -6   3        1.01        3.00     18.64 o
  -7  -6   3      279.67      262.24     44.69 o
  -6  -6   3      559.45      532.64     64.77 o
  -5  -6   3       25.07       23.08      6.98 o
  -4  -6   3      342.96      356.08     38.08 o
  -3  -6   3      208.26      171.70     22.62 o
  -2  -6   3      452.64      374.36     58.67 o
  -1  -6   3     1602.99     1273.54    178.10 o
   0  -6   3      133.48      108.93     15.34 o
   1  -6   3      785.65      873.51    111.14 o
   2  -6   3      518.16      441.14     63.56 o
   3  -6   3      487.81      396.08     89.45 o
   4  -6   3      116.84      160.12     27.32 o
   5  -6   3      404.14      372.05     82.03 o
   6  -6   3      691.61      697.15    212.54 o
   7  -6   3      165.33      250.60    118.75 o
   8  -6   3        0.18       11.96     39.29 o
   9  -6   3       16.08       21.21     22.98 o
  -9  -5   3      410.23      342.30     70.40 o
  -8  -5   3        1.87      -11.43     13.02 o
  -7  -5   3      931.11      926.00     76.53 o
  -6  -5   3      306.99      307.09     42.57 o
  -5  -5   3       75.14       87.63     14.27 o
  -4  -5   3      128.34      106.23     15.01 o
  -3  -5   3     1108.46      952.24    109.10 o
  -2  -5   3     1566.29     1377.42    186.23 o
  -1  -5   3     5824.88     5296.69    664.30 o
   0  -5   3      340.59      296.50     32.69 o
   1  -5   3     2622.31     2861.61    365.51 o
   2  -5   3     1110.25      819.18    102.30 o
   3  -5   3        7.49       14.45      6.50 o
   4  -5   3       75.41      102.37     29.46 o
   5  -5   3     1216.62     1373.22    281.36 o
   6  -5   3      176.84      172.87     91.29 o
   7  -5   3       19.40       29.89     24.81 o
   8  -5   3        0.51       -4.90     20.13 o
   9  -5   3      168.00      134.57     80.56 o
  -9  -4   3       42.66       53.45     65.15 o
  -8  -4   3      107.38      112.86     28.42 o
  -7  -4   3      189.71      236.40     29.34 o
  -6  -4   3       29.66       13.10      8.31 o
  -5  -4   3      145.37      147.15     14.57 o
  -4  -4   3      122.64      148.45     12.84 o
  -3  -4   3     7973.50     8351.57    471.47 o
  -2  -4   3      975.12      843.47    106.45 o
  -1  -4   3     1770.93     1633.69    228.94 o
   0  -4   3     2377.34     1650.03    227.68 o
   1  -4   3     2666.62     2704.71    277.87 o
   2  -4   3     1694.70     1494.47    231.56 o
   3  -4   3     2342.62     2777.35    265.50 o
   4  -4   3     1170.81     1087.20    153.91 o
   5  -4   3      449.93      439.30     78.03 o
   6  -4   3      285.57      315.88     80.78 o
   7  -4   3       95.16       90.76     52.69 o
   8  -4   3      260.79      317.23    147.87 o
   9  -4   3      365.35      827.81     82.57 o
 -10  -3   3        2.10      275.53     60.48 o
  -9  -3   3       17.88      203.53     56.89 o
  -8  -3   3      165.02      243.91    142.83 o
  -7  -3   3      269.74      313.23     55.95 o
  -6  -3   3       28.24       36.22      8.22 o
  -5  -3   3      154.29      164.64     15.35 o
  -4  -3   3     1535.79     1475.95     91.42 o
  -3  -3   3     3660.52     3522.94    261.08 o
  -2  -3   3      618.78      495.23     40.18 o
  -1  -3   3        1.39        1.72      4.02 o
   0  -3   3     4441.70     3390.35    505.63 o
   1  -3   3     3811.64     3787.46    328.79 o
   2  -3   3       34.88       41.23      5.16 o
   3  -3   3     1582.28     1717.82    151.88 o
   4  -3   3     1100.77     1168.60    122.15 o
   5  -3   3      435.18      446.98     93.26 o
   6  -3   3       15.14        1.18     10.61 o
   7  -3   3       21.63       45.13     17.77 o
   8  -3   3      562.08      753.17    245.84 o
   9  -3   3        4.07       46.52     33.14 o
  10  -3   3        0.69        2.60     32.07 o
  -9  -2   3       15.32      227.89     55.66 o
  -8  -2   3      853.90     1143.35     75.19 o
  -7  -2   3      433.04      424.64     24.89 o
  -6  -2   3      163.61      145.11     18.59 o
  -5  -2   3       17.37        7.67      9.40 o
  -4  -2   3     1670.09     1729.00     22.50 o
  -3  -2   3     3643.24     3649.51    235.12 o
  -2  -2   3      304.31      296.09     23.00 o
  -1  -2   3       27.47       29.28      3.93 o
   0  -2   3       47.53       28.25      4.38 o
   1  -2   3      643.24      532.90     80.13 o
   2  -2   3       70.82      104.22     10.66 o
   3  -2   3      196.02      195.49     16.36 o
   4  -2   3      501.44      469.92     35.02 o
   5  -2   3      136.95      117.39     17.91 o
   6  -2   3      327.44      331.39     46.83 o
   7  -2   3      800.89      930.30    219.57 o
   8  -2   3      764.08     1029.12    450.37 o
   9  -2   3        9.06        5.83     28.97 o
  10  -2   3       66.65       91.04     53.29 o
 -10  -1   3       31.13       20.57     23.08 o
  -9  -1   3      325.78      815.36     76.13 o
  -8  -1   3      675.34      884.21     72.88 o
  -7  -1   3       31.23       21.25     25.93 o
  -6  -1   3       82.49       78.46     13.10 o
  -5  -1   3     2421.88     2602.26     29.04 o
  -4  -1   3     2129.35     2422.79     32.24 o
  -3  -1   3      107.83      153.12     13.45 o
  -2  -1   3      248.59      192.92     11.33 o
  -1  -1   3       10.49        0.39      9.21 o
   0  -1   3      345.02      255.54     33.70 o
   1  -1   3        0.35       11.56      7.62 o
   2  -1   3       16.99       14.80      4.44 o
   3  -1   3       43.28       76.37      9.07 o
   4  -1   3      797.33      837.59     65.52 o
   5  -1   3     1404.99     1497.90    269.37 o
   6  -1   3        3.98        6.15     10.33 o
   7  -1   3      663.74      838.86    116.62 o
   8  -1   3      692.97      894.92    392.06 o
   9  -1   3       10.19       35.82     32.95 o
  10  -1   3       62.68       55.55     30.75 o
 -10   0   3       15.86      628.17    509.72 o
  -9   0   3      323.99      918.26     80.21 o
  -8   0   3      222.02      309.72    151.03 o
  -7   0   3        1.10        8.79     15.99 o
  -6   0   3      699.54      818.92     27.38 o
  -5   0   3      276.65      275.16     18.71 o
  -4   0   3     2459.89     2721.75     38.01 o
  -3   0   3       11.39       10.27      4.45 o
  -2   0   3      483.68      523.58     19.68 o
  -1   0   3      151.11      145.52     10.49 o
   0   0   3      647.38      597.13     22.02 o
   1   0   3     2653.10     2927.54    158.26 o
   2   0   3       10.03       32.49      6.02 o
   3   0   3      674.13      665.00     21.50 o
   4   0   3     1022.63     1176.68     41.24 o
   5   0   3      379.93      468.89     21.15 o
   6   0   3      950.67     1100.43    139.42 o
   7   0   3      925.01     1073.62    244.84 o
   8   0   3      424.82      548.39    225.21 o
   9   0   3       31.85       23.34     40.89 o
  10   0   3      111.53      120.59     90.28 o
 -10   1   3      288.61     1026.76    766.45 o
  -9   1   3      301.06      559.05    408.30 o
  -8   1   3       88.59      199.73    129.67 o
  -7   1   3      629.81      723.38    104.40 o
  -6   1   3     3217.39     3568.84    159.82 o
  -5   1   3      283.35      325.88     16.00 o
  -4   1   3      415.31      336.50     11.96 o
  -3   1   3      984.70     1000.71     18.79 o
  -2   1   3      478.62      474.98     12.59 o
  -1   1   3     2801.43     2507.02     58.93 o
   0   1   3       48.86       72.70     13.38 o
   1   1   3     3305.05     3186.21    158.87 o
   2   1   3    26297.28    28316.71    555.41 o
   3   1   3       38.04       33.72      6.31 o
   4   1   3     1855.84     2132.01     48.74 o
   5   1   3      505.62      575.09     27.21 o
   6   1   3      461.06      479.78     45.93 o
   7   1   3     1341.48     1485.24    284.26 o
   8   1   3      169.10      149.65     31.64 o
   9   1   3        5.89       27.66     31.05 o
  10   1   3      273.34       65.06     34.59 o
  11   1   3      112.24       62.40     36.76 o
 -10   2   3      426.62      651.35     68.80 o
  -9   2   3        9.58       72.91     75.28 o
  -8   2   3       34.27       74.16     28.35 o
  -7   2   3      455.69      490.70     58.61 o
  -6   2   3      206.08      245.66     27.30 o
  -5   2   3        3.85       -0.89      7.51 o
  -4   2   3        1.86       -3.79      6.30 o
  -3   2   3     2297.30     2593.81     54.65 o
  -2   2   3     2426.27     2486.21     27.60 o
  -1   2   3        9.26        8.41      8.38 o
   0   2   3      871.51      862.26     41.76 o
   1   2   3     9052.88     8029.41    758.25 o
   2   2   3    22791.62    20331.33   2610.80 o
   3   2   3       32.60       18.69      6.74 o
   4   2   3     1565.33     1914.78     78.45 o
   5   2   3     4077.89     4893.07    181.44 o
   6   2   3      598.99      643.20     51.88 o
   7   2   3      715.02      858.57    124.58 o
   8   2   3       21.98       40.55     25.59 o
   9   2   3       20.46       -0.54     28.89 o
  10   2   3      211.97       96.94     34.15 o
  11   2   3       58.20        8.66     32.72 o
  -9   3   3      112.01      154.77     61.61 o
  -8   3   3       98.08       95.12     16.84 o
  -7   3   3     1653.71     1610.86    182.99 o
  -6   3   3      388.57      421.89     54.64 o
  -5   3   3      121.33      143.62     27.47 o
  -4   3   3      799.62      730.62     66.23 o
  -3   3   3     1156.57     1023.69    104.51 o
  -2   3   3     3234.97     2989.29    271.79 o
  -1   3   3      201.42      166.57     24.12 o
   0   3   3       22.66       24.41      5.51 o
   1   3   3      550.81      438.93     48.79 o
   2   3   3     1166.50     1176.70    172.49 o
   3   3   3      217.26      239.03     24.96 o
   4   3   3      189.22      187.80     16.07 o
   5   3   3      109.17       97.75      9.41 o
   6   3   3     1726.31     1854.95    148.89 o
   7   3   3       45.22       67.72     14.74 o
   8   3   3       82.58       56.00     26.82 o
   9   3   3      285.79      163.57     33.12 o
  10   3   3        0.82      -22.14     29.08 o
  11   3   3      162.85       16.58     31.49 o
  -9   4   3       16.96       36.72     36.13 o
  -8   4   3       71.70       61.29     19.21 o
  -7   4   3      214.25      232.77     45.94 o
  -6   4   3      885.11      818.05    127.60 o
  -5   4   3      138.87      121.97     13.39 o
  -4   4   3     1094.09      914.20    150.13 o
  -3   4   3     1965.95     1759.48    344.65 o
  -2   4   3      398.93      375.24     82.96 o
  -1   4   3     3181.09     3009.76    502.50 o
   0   4   3      236.14      163.30     14.45 o
   1   4   3       10.83        6.11      5.35 o
   2   4   3       38.90       50.65      9.08 o
   3   4   3      219.41      238.77     23.83 o
   4   4   3     3074.26     3061.04    297.34 o
   5   4   3     1607.90     1679.39    224.13 o
   6   4   3       10.48        0.27      8.65 o
   7   4   3       70.65       88.19     12.42 o
   8   4   3       73.43       55.34     13.13 o
   9   4   3       18.53       11.87     12.94 o
  10   4   3      219.59      256.88     37.70 o
  11   4   3       26.59       29.13     23.67 o
  -9   5   3       18.61        8.95     18.20 o
  -8   5   3      272.59      272.07     60.73 o
  -7   5   3      205.37      221.84     52.14 o
  -6   5   3      267.80      290.41     53.02 o
  -5   5   3        2.75       29.36     23.23 o
  -4   5   3     1461.62     1312.76    252.91 o
  -3   5   3     2348.22     2084.17    426.47 o
  -2   5   3      448.61      414.65     86.54 o
  -1   5   3     1301.86     1171.79    220.22 o
   0   5   3     1139.59      893.70     94.98 o
   1   5   3      776.04      910.62     97.89 o
   2   5   3      401.89      350.26     49.42 o
   3   5   3      126.96      105.96     16.83 o
   4   5   3     1201.51     1228.08    114.20 o
   5   5   3      824.80      886.85     92.71 o
   6   5   3      238.44      277.67     37.88 o
   7   5   3      288.01      271.41     25.66 o
   8   5   3      202.98      205.15     31.92 o
   9   5   3       27.34       20.27     13.59 o
  10   5   3      120.90      106.79     28.94 o
  11   5   3       33.48       52.80     26.67 o
  -8   6   3      207.23      237.14     80.15 o
  -7   6   3        3.76       10.14     12.10 o
  -6   6   3      177.88      204.01     34.04 o
  -5   6   3      952.70      797.18    172.26 o
  -4   6   3     1982.83     1893.92    381.77 o
  -3   6   3      405.36      411.07     83.48 o
  -2   6   3       17.79        8.02      7.08 o
  -1   6   3      216.39      157.77     26.94 o
   0   6   3     2278.46     2031.74    209.71 o
   1   6   3     2644.94     2455.29    301.01 o
   2   6   3     3212.46     3221.64    335.54 o
   3   6   3     1467.50     1356.65    195.50 o
   4   6   3      906.44      952.31     85.64 o
   5   6   3      155.79      149.32     20.48 o
   6   6   3      428.32      402.24     66.99 o
   7   6   3      552.88      555.29     68.64 o
   8   6   3       57.71       50.16     13.80 o
   9   6   3       53.08       32.05     14.29 o
  10   6   3       51.92       44.95     19.49 o
  11   6   3       63.49       83.61     30.17 o
  -8   7   3       99.87       86.61     30.29 o
  -7   7   3       38.90       55.57     22.22 o
  -6   7   3      403.07      409.05     83.89 o
  -5   7   3      603.68      535.32    117.45 o
  -4   7   3      685.70      580.16    119.27 o
  -3   7   3      158.38      153.90     47.78 o
  -2   7   3       35.73       13.47     13.95 o
  -1   7   3     1178.41     1045.00    138.22 o
   0   7   3     1305.87     1305.89    150.30 o
   1   7   3       65.03       80.00     12.14 o
   2   7   3     1816.66     1548.05    250.34 o
   3   7   3     1580.50     1455.50    189.83 o
   4   7   3     1529.00     1482.17    197.04 o
   5   7   3        5.59        0.17     10.65 o
   6   7   3      327.81      334.17     48.43 o
   7   7   3      405.79      342.53     29.93 o
   8   7   3      670.54      514.66     22.67 o
   9   7   3       47.49       49.92     24.21 o
  10   7   3      262.98      150.98     70.61 o
  11   7   3       68.22      113.92     32.97 o
  -7   8   3       88.50      118.54     52.01 o
  -6   8   3      500.11      515.31    124.00 o
  -5   8   3      337.33      361.38     73.47 o
  -4   8   3        5.28        1.49     11.85 o
  -3   8   3       76.22       73.27     28.11 o
  -2   8   3      188.16      142.42     71.43 o
  -1   8   3      392.21      487.52     49.13 o
   0   8   3      398.62      382.66     44.06 o
   1   8   3      167.08      190.49     20.71 o
   2   8   3     1477.18     1297.69    195.73 o
   3   8   3      796.43      681.15    109.97 o
   4   8   3       21.89        7.42      8.92 o
   5   8   3      139.47      151.08     18.11 o
   6   8   3      742.88      777.98     98.26 o
   7   8   3      249.95      208.85     34.18 o
   8   8   3        9.45        3.13     11.81 o
   9   8   3       40.80       23.22     13.83 o
  10   8   3       62.90       50.10     22.80 o
  -6   9   3      296.10      390.37    156.48 o
  -5   9   3       33.24       60.42     46.05 o
  -4   9   3       38.04       59.96     16.82 o
  -3   9   3      408.87      426.75    232.89 o
  -2   9   3      135.90      185.45     55.58 o
  -1   9   3      222.11      152.75     25.44 o
   0   9   3      196.79      209.34     31.60 o
   1   9   3      489.60      489.36     61.15 o
   2   9   3      121.63      114.70     18.50 o
   3   9   3      174.86      197.21     34.85 o
   4   9   3      428.98      411.78     75.86 o
   5   9   3      780.41      772.70    120.51 o
   6   9   3      661.10      657.43     72.32 o
   7   9   3        1.04       -3.15     10.60 o
   8   9   3       61.94       63.38     15.26 o
   9   9   3      198.28      190.21     33.17 o
  10   9   3       44.60       37.69     15.97 o
  -6  10   3       79.44       42.20     22.30 o
  -5  10   3        0.89       16.24     18.95 o
  -4  10   3       93.11       90.79     25.39 o
  -3  10   3      169.84      110.23     25.88 o
  -2  10   3      187.38      154.47     28.20 o
  -1  10   3       92.72       71.21     20.96 o
   0  10   3      204.70      219.36     51.30 o
   1  10   3      955.75     1025.82    133.41 o
   2  10   3      100.98      105.75     13.94 o
   3  10   3       20.41       13.85     14.68 o
   4  10   3      276.83      251.81     26.99 o
   5  10   3      519.13      541.58     67.26 o
   6  10   3      427.94      413.02     42.92 o
   7  10   3        0.14      -10.23     10.23 o
   8  10   3       57.90       76.74     17.06 o
   9  10   3      246.91      227.06     31.77 o
  10  10   3        8.60       -3.88     14.82 o
  -5  11   3        1.94        2.95     18.55 o
  -4  11   3      129.36      108.21     29.23 o
  -3  11   3      161.96      102.01     27.02 o
  -2  11   3       69.85       69.29     23.13 o
  -1  11   3       17.39       -2.26     14.66 o
   0  11   3      747.45      628.61     46.65 o
   1  11   3      390.99      416.85    101.50 o
   2  11   3        0.71       10.01     11.10 o
   3  11   3       57.43       57.60     18.09 o
   4  11   3       18.51       14.62     12.33 o
   5  11   3      698.95      757.22    107.45 o
   6  11   3      622.66      649.92     54.42 o
   7  11   3      185.97      223.96     30.01 o
   8  11   3       72.42       97.31     19.16 o
   9  11   3      207.29      200.35     23.37 o
  -4  12   3      197.94      132.52     33.27 o
  -3  12   3      190.61      171.25     33.51 o
  -2  12   3       95.53       76.08     25.49 o
  -1  12   3        1.16       -2.66     15.50 o
   0  12   3      392.89      304.56     37.10 o
   1  12   3      185.24      172.15     22.79 o
   2  12   3        0.47        0.00     11.51 o
   3  12   3       46.80       46.49     14.77 o
   4  12   3       32.85       42.85     14.97 o
   5  12   3      268.12      316.00     25.10 o
   6  12   3        4.02        4.76     13.53 o
   7  12   3      218.58      189.31     25.05 o
   8  12   3       37.45       33.82     16.97 o
   9  12   3      288.12      308.61     42.84 o
  -3  13   3       86.41       58.17     26.72 o
  -2  13   3        1.05       23.42     21.55 o
  -1  13   3      105.70      118.20     29.53 o
   0  13   3      234.78      191.92     33.96 o
   1  13   3      151.52      170.66     31.99 o
   2  13   3       65.88       89.06     17.04 o
   3  13   3      655.40      654.88     65.97 o
   4  13   3      216.53      269.82     24.96 o
   5  13   3        1.48        3.45     13.99 o
   6  13   3       20.33       26.41     15.80 o
   7  13   3       21.86       20.92     20.98 o
   8  13   3       15.50       18.73     17.58 o
  -1  14   3       90.87      129.13     32.43 o
   0  14   3       14.67       -4.63     18.16 o
   1  14   3       17.94       10.24     19.73 o
   2  14   3      233.84      250.28     38.38 o
   3  14   3       71.70      101.34     29.64 o
   4  14   3        1.79      -12.21     14.03 o
   5  14   3       53.69       58.64     17.65 o
   6  14   3      131.37      150.14     22.79 o
   7  14   3       18.73       32.08     18.65 o
   1  15   3      108.60      140.50     33.76 o
   2  15   3       35.06       50.93     27.07 o
   3  15   3      354.53      543.29    108.46 o
   4  15   3       37.75       50.72     18.60 o
   5  15   3      107.79      138.15     23.15 o
  -6 -14   4        2.49       -4.74     18.36 o
  -5 -14   4       45.95       38.22     15.33 o
  -4 -14   4       36.95       52.05     15.68 o
  -3 -14   4        1.30        0.66     11.64 o
  -2 -14   4      129.96      187.37     44.20 o
  -1 -14   4       34.83       34.30     22.24 o
   0 -14   4        5.71       20.52     21.31 o
   1 -14   4       81.56       80.21     28.89 o
  -7 -13   4       63.68       78.00     22.28 o
  -6 -13   4        3.41       -6.56     12.20 o
  -5 -13   4      105.76      160.95     18.85 o
  -4 -13   4       24.45       19.38     12.69 o
  -3 -13   4       14.43       23.00     12.21 o
  -2 -13   4      162.12      222.96     20.23 o
  -1 -13   4      384.10      387.82     30.25 o
   0 -13   4      104.34      162.25     31.99 o
   2 -13   4        2.94       14.02     20.37 o
   3 -13   4       18.83       16.73     23.97 o
  -8 -12   4       12.97       -7.42     18.73 o
  -7 -12   4        1.97       -7.83     16.41 o
  -6 -12   4       27.64       42.94     14.07 o
  -5 -12   4      208.02      218.20     23.56 o
  -4 -12   4      263.84      304.64     47.55 o
  -3 -12   4       24.71       26.53     11.20 o
  -2 -12   4     1178.58     1206.98     97.92 o
  -1 -12   4      994.10     1144.63    131.13 o
   0 -12   4       97.42       84.49     24.26 o
   1 -12   4       47.73       39.37     21.26 o
   2 -12   4      188.46      242.66     37.20 o
   3 -12   4       62.66       61.61     24.90 o
   4 -12   4       49.81       74.70     27.95 o
  -9 -11   4       81.74       79.29     19.34 o
  -8 -11   4       90.66       68.42     19.26 o
  -7 -11   4       17.72       22.72     17.27 o
  -6 -11   4      241.91      296.67     41.50 o
  -5 -11   4       82.87       84.73     17.80 o
  -4 -11   4        6.00        3.72      9.70 o
  -3 -11   4      315.09      307.69     48.90 o
  -2 -11   4     1210.87     1270.25    146.28 o
  -1 -11   4      639.83      679.02     40.56 o
   0 -11   4      101.63       94.22     18.78 o
   1 -11   4      135.46      132.13     26.97 o
   2 -11   4      521.05      528.71     46.06 o
   3 -11   4       35.96       17.96     18.50 o
   4 -11   4       61.36       63.28     25.24 o
   5 -11   4      209.61      295.65     44.19 o
  -9 -10   4       39.70        5.72     24.29 o
  -8 -10   4        0.89       15.37     24.64 o
  -7 -10   4      226.23      296.04     70.30 o
  -6 -10   4      446.23      419.66     34.09 o
  -5 -10   4        7.52        6.81      9.59 o
  -4 -10   4       43.85       37.44     10.81 o
  -3 -10   4      348.67      337.73     47.12 o
  -2 -10   4      713.23      792.18    111.19 o
  -1 -10   4      514.30      448.49     26.84 o
   0 -10   4      580.35      504.00     68.23 o
   1 -10   4       68.39       66.29     20.91 o
   2 -10   4      250.52      234.34     32.63 o
   3 -10   4        6.43        9.69     15.80 o
   4 -10   4      197.13      169.97     31.79 o
   5 -10   4      111.38      116.04     30.02 o
   6 -10   4        8.61        8.76     19.88 o
  -9  -9   4       13.15       95.55     61.91 o
  -8  -9   4      136.80      211.35     69.04 o
  -7  -9   4      238.92      231.74     42.69 o
  -6  -9   4       16.55       13.34     12.24 o
  -5  -9   4       79.75       80.65     12.52 o
  -4  -9   4     1002.42      922.17    134.69 o
  -3  -9   4      442.79      414.71     51.74 o
  -2  -9   4      132.45      139.50     24.14 o
  -1  -9   4      686.89      635.79     60.88 o
   0  -9   4       42.19       23.50     10.49 o
   1  -9   4       54.30       56.65     19.14 o
   2  -9   4      246.05      232.57     30.36 o
   3  -9   4        1.04        8.56     14.57 o
   4  -9   4       84.21       88.04     24.61 o
   5  -9   4      216.63      244.82     36.42 o
   6  -9   4       74.25       74.06     26.13 o
   7  -9   4       47.08       59.00     27.41 o
 -10  -8   4       31.28       19.31     24.38 o
  -9  -8   4      122.71      190.66     85.14 o
  -8  -8   4        2.57       59.57     55.60 o
  -7  -8   4        6.50       11.37     20.17 o
  -6  -8   4      494.23      519.30     54.94 o
  -5  -8   4       93.98       80.84     13.19 o
  -4  -8   4     1041.43      939.50    120.57 o
  -3  -8   4      131.38      109.70     26.89 o
  -2  -8   4       30.00       42.03      9.32 o
  -1  -8   4      538.12      467.84     55.23 o
   0  -8   4     1321.78     1112.86     68.90 o
   1  -8   4      120.41       81.52     15.47 o
   2  -8   4     1224.85     1003.20     33.10 o
   3  -8   4      132.50      173.50     62.28 o
   4  -8   4      174.60      324.39    173.02 o
   5  -8   4      516.37      651.27    212.98 o
   6  -8   4       32.12       50.51     54.71 o
   7  -8   4      374.88      713.09    307.22 o
 -10  -7   4      129.35       56.16     26.10 o
  -9  -7   4      105.04      102.99     49.64 o
  -8  -7   4      114.82      214.54     98.77 o
  -7  -7   4       76.72      111.31     23.13 o
  -6  -7   4       48.89       48.60     15.64 o
  -5  -7   4      572.88      591.31     57.60 o
  -4  -7   4     1106.31      882.14    127.33 o
  -3  -7   4       90.29       75.29     17.85 o
  -2  -7   4       58.51       35.65      8.57 o
  -1  -7   4     1170.61     1017.37    151.55 o
   0  -7   4     1152.14      896.29     35.63 o
   1  -7   4      409.47      449.95     75.84 o
   2  -7   4      188.65      186.15     25.27 o
   3  -7   4       24.91       32.98     27.53 o
   4  -7   4      516.90      608.00     98.37 o
   5  -7   4      587.42      707.09    206.36 o
   6  -7   4       39.05       65.21     38.64 o
   7  -7   4       84.73      190.51     89.65 o
   8  -7   4       84.66      151.75    113.06 o
 -10  -6   4      120.02      111.22     90.35 o
  -9  -6   4      856.39      848.44     97.55 o
  -8  -6   4        2.59       12.35     16.51 o
  -7  -6   4       81.31      108.95     22.30 o
  -6  -6   4        3.14       -5.49      9.65 o
  -5  -6   4      255.98      231.49     38.86 o
  -4  -6   4      949.66      821.04     66.76 o
  -3  -6   4      103.38      101.09     15.08 o
  -2  -6   4      298.89      263.62     40.02 o
  -1  -6   4     2553.25     2074.07    241.50 o
   0  -6   4     2794.22     2431.68    294.92 o
   1  -6   4      398.32      388.04     63.39 o
   2  -6   4      612.87      563.00     79.43 o
   3  -6   4     1035.83      904.91    253.20 o
   4  -6   4      662.85      718.88    148.44 o
   5  -6   4        0.06      -13.76     15.21 o
   6  -6   4       94.97      165.46     65.79 o
   7  -6   4      379.77      518.29    208.11 o
   8  -6   4       43.88      105.99     67.16 o
 -10  -5   4       87.60      248.46     79.52 o
  -9  -5   4      752.83      824.76    255.50 o
  -8  -5   4      547.64      579.43     52.90 o
  -7  -5   4        3.88       -2.61     15.56 o
  -6  -5   4      324.56      320.22     46.10 o
  -5  -5   4      811.21      689.29     45.26 o
  -4  -5   4       44.66       76.17      9.06 o
  -3  -5   4      921.75      869.87     69.20 o
  -2  -5   4      129.00      193.48     21.18 o
  -1  -5   4     3401.02     2796.68    325.81 o
   0  -5   4     1848.44     1787.36    277.37 o
   1  -5   4       58.66       59.74     10.11 o
   2  -5   4      688.12      666.36     67.94 o
   3  -5   4      540.48      561.60     74.69 o
   4  -5   4      122.36      135.49     30.43 o
   5  -5   4      131.74      169.87     61.07 o
   6  -5   4      120.82      144.45     78.43 o
   7  -5   4      189.18      313.19    133.79 o
   8  -5   4        0.10       16.80     14.87 o
   9  -5   4       27.84       21.45     42.06 o
 -10  -4   4      266.09      689.34     84.94 o
  -9  -4   4       57.58      237.14     65.84 o
  -8  -4   4        4.90        3.94     14.58 o
  -7  -4   4      110.43      107.96     27.61 o
  -6  -4   4     1166.60     1084.97     73.90 o
  -5  -4   4     1813.80     1830.63    116.00 o
  -4  -4   4     4195.95     4289.83    232.61 o
  -3  -4   4     3956.11     4074.52    233.52 o
  -2  -4   4     2931.78     2676.01    190.82 o
  -1  -4   4     2133.56     1595.19    246.55 o
   0  -4   4      188.39      181.91     34.41 o
   1  -4   4     1663.22     1627.95    156.74 o
   2  -4   4       42.77       11.33     10.25 o
   3  -4   4      147.33      146.16     22.31 o
   4  -4   4      137.99      158.08     27.77 o
   5  -4   4      330.88      369.69     63.14 o
   6  -4   4      190.07      202.81     61.09 o
   7  -4   4       68.56       89.00     40.35 o
   8  -4   4       74.56      132.11     67.66 o
   9  -4   4       98.09      204.47    143.67 o
 -10  -3   4      190.69      778.51     80.66 o
  -9  -3   4       12.20      172.14     60.04 o
  -8  -3   4        1.05       31.95     51.87 o
  -7  -3   4      234.34      218.12     48.24 o
  -6  -3   4     1309.48     1182.94     72.61 o
  -5  -3   4      499.89      483.13     28.43 o
  -4  -3   4     8768.86     8380.27    667.99 o
  -3  -3   4     3616.23     3449.85    233.07 o
  -2  -3   4     1279.65     1134.21     82.21 o
  -1  -3   4       86.54       87.55     23.67 o
   0  -3   4     3671.28     3639.30    502.69 o
   1  -3   4       25.99        2.89      3.97 o
   2  -3   4      992.89     1234.36    141.55 o
   3  -3   4      641.26      739.69     65.29 o
   4  -3   4     1168.43     1160.99    155.11 o
   5  -3   4     2990.13     3239.72    625.46 o
   6  -3   4       95.21      137.69     35.00 o
   7  -3   4       41.23       52.61     17.93 o
   8  -3   4      141.77      244.09     91.44 o
   9  -3   4      225.46      480.03    316.91 o
  10  -3   4       79.65       27.56     39.07 o
 -10  -2   4      177.23      830.23     83.26 o
  -9  -2   4        0.07      254.02     61.27 o
  -8  -2   4        9.02      130.51     53.34 o
  -7  -2   4      535.81      495.76     30.38 o
  -6  -2   4      550.47      585.98     26.29 o
  -5  -2   4       31.12       38.78     11.86 o
  -4  -2   4     5305.95     5556.36     39.22 o
  -3  -2   4     2606.78     2414.74    105.15 o
  -2  -2   4      719.70      600.90     72.18 o
  -1  -2   4     2652.36     2286.98    252.73 o
   0  -2   4      142.98       98.36     20.00 o
   1  -2   4      539.47      492.42     42.91 o
   2  -2   4       74.45       61.80      6.50 o
   3  -2   4      783.75     1007.10     71.11 o
   4  -2   4     2143.32     2326.70    239.40 o
   5  -2   4     1437.54     1595.04    207.71 o
   6  -2   4      434.98      450.86     92.12 o
   7  -2   4      250.17      376.50    133.19 o
   8  -2   4       80.63      148.62     82.13 o
   9  -2   4       24.77       41.01     31.87 o
  10  -2   4       32.59       80.18     49.63 o
 -10  -1   4       33.53       13.58     24.06 o
  -9  -1   4       24.14      110.56    133.95 o
  -8  -1   4      228.75      475.47     69.58 o
  -7  -1   4      410.10      434.72     92.39 o
  -6  -1   4      497.36      602.38     33.74 o
  -5  -1   4       31.97       11.88      8.16 o
  -4  -1   4     2686.35     2523.13    103.19 o
  -3  -1   4     6050.83     6671.07    117.35 o
  -2  -1   4     1694.71     1959.94     40.91 o
  -1  -1   4       89.06      110.02     10.08 o
   0  -1   4      169.49      173.12     36.52 o
   1  -1   4     1328.84     1266.05    144.72 o
   2  -1   4     1962.23     1995.16    159.23 o
   3  -1   4       70.39       66.17      6.99 o
   4  -1   4      972.86     1017.21     98.65 o
   5  -1   4      220.59      248.58     29.70 o
   6  -1   4      163.68      197.79     28.27 o
   7  -1   4       18.46       38.55     23.27 o
   8  -1   4       32.66       46.60     32.04 o
   9  -1   4      250.44      248.66    174.67 o
  10  -1   4        1.95      -24.95     30.60 o
 -10   0   4        6.14      792.17    610.11 o
  -9   0   4       47.32      380.85    311.94 o
  -8   0   4      453.98      538.07    232.86 o
  -7   0   4      200.97      410.17     66.68 o
  -6   0   4        3.55       -3.24     25.60 o
  -5   0   4       19.07        7.54      7.86 o
  -4   0   4      901.87      900.44     17.19 o
  -3   0   4     3505.80     3590.85     49.05 o
  -2   0   4     2201.57     2160.47     28.88 o
  -1   0   4       14.81       20.23      8.90 o
   0   0   4      136.76      155.06     10.28 o
   1   0   4       26.44       41.33      8.02 o
   2   0   4      176.14      230.13     10.06 o
   3   0   4     1662.80     1912.75     86.63 o
   4   0   4     1188.41     1498.20     93.26 o
   5   0   4      872.99     1055.11     77.22 o
   6   0   4        0.57        3.10      9.36 o
   7   0   4      240.60      338.44     60.27 o
   8   0   4      166.30      232.58    106.00 o
   9   0   4        3.05      -27.39     27.39 o
  10   0   4        1.67       21.06     30.92 o
 -10   1   4        1.79       -9.45     27.31 o
  -9   1   4        5.19      396.84    371.64 o
  -8   1   4      452.98      591.80    235.96 o
  -7   1   4      246.37      332.62    175.11 o
  -6   1   4      104.74      168.64     21.10 o
  -5   1   4      907.08      996.80     23.51 o
  -4   1   4      501.66      422.37     11.93 o
  -3   1   4        0.73        8.96      5.10 o
  -2   1   4       86.73      108.84     13.73 o
  -1   1   4     3327.00     3323.00     71.74 o
   0   1   4     1640.49     1591.75     28.25 o
   1   1   4      185.10      169.72     16.13 o
   2   1   4     1405.96     1371.84     69.96 o
   3   1   4     9601.98    11101.78    444.20 o
   4   1   4      125.51      146.11      9.57 o
   5   1   4       12.25       31.71     11.21 o
   6   1   4      734.18      835.37    107.94 o
   7   1   4      419.45      495.85     89.08 o
   8   1   4       14.14       22.42     23.83 o
   9   1   4      299.60      403.50    214.11 o
  10   1   4      136.91       16.73     35.48 o
  11   1   4       55.12       -4.87     36.27 o
  -9   2   4      224.54      480.36    255.90 o
  -8   2   4      432.31      519.79    108.79 o
  -7   2   4      540.04      522.44     60.77 o
  -6   2   4     2105.07     2233.17     98.57 o
  -5   2   4      821.65      869.52     29.05 o
  -4   2   4        6.29        8.87      8.38 o
  -3   2   4     1254.42     1280.48     22.55 o
  -2   2   4     5973.24     6283.65    152.44 o
  -1   2   4     2516.99     2404.38     83.16 o
   0   2   4      125.84      127.83      8.45 o
   1   2   4      547.39      598.23     12.45 o
   2   2   4      471.72      374.07     34.94 o
   3   2   4    16334.71    18694.24    631.03 o
   4   2   4     5857.07     6948.74    377.53 o
   5   2   4     5198.97     6114.59    455.00 o
   6   2   4     1007.31     1138.97    101.42 o
   7   2   4      367.46      373.15     57.76 o
   8   2   4       18.94       10.30     23.65 o
   9   2   4      515.63      414.94     38.68 o
  10   2   4       60.93       27.56     34.35 o
  11   2   4       91.91        3.69     36.32 o
  -9   3   4      744.82     1026.08    176.30 o
  -8   3   4      391.27      397.03     75.82 o
  -7   3   4     1241.77     1290.98    118.08 o
  -6   3   4        6.44       16.50     10.28 o
  -5   3   4      557.38      511.46     47.41 o
  -4   3   4      277.24      302.25     20.65 o
  -3   3   4     2360.34     2745.60     60.90 o
  -2   3   4     3310.62     3426.34    105.14 o
  -1   3   4       10.06       22.55     10.79 o
   0   3   4      566.24      558.39     20.82 o
   1   3   4     2763.93     2528.33    220.70 o
   2   3   4     5839.20     5560.76    594.38 o
   3   3   4     4101.59     4240.14    378.51 o
   4   3   4     1132.56     1271.45     99.01 o
   5   3   4      226.81      248.36     16.61 o
   6   3   4     2324.01     2450.79    287.67 o
   7   3   4      351.62      356.80     25.48 o
   8   3   4      185.76      204.60     60.33 o
   9   3   4      529.44      386.45     37.99 o
  10   3   4       54.28       -2.51     31.59 o
  11   3   4       95.13       39.02     34.99 o
  -9   4   4      385.92      516.50    158.27 o
  -8   4   4       40.61       78.03     23.60 o
  -7   4   4       20.54       25.82     15.36 o
  -6   4   4      525.94      440.46     48.24 o
  -5   4   4      668.90      577.90     62.43 o
  -4   4   4      615.28      580.13     29.50 o
  -3   4   4     2736.37     2510.17    358.24 o
  -2   4   4      506.99      458.51     16.19 o
  -1   4   4       97.09       98.55     13.84 o
   0   4   4     2208.03     2400.23    171.72 o
   1   4   4      703.45      613.28     43.43 o
   2   4   4      290.05      262.51     25.51 o
   3   4   4     1428.96     1286.23    191.71 o
   4   4   4      170.37      196.70     13.78 o
   5   4   4        7.28       15.46      7.39 o
   6   4   4       95.44       84.78     12.86 o
   7   4   4       11.22        1.17     10.47 o
   8   4   4       18.13       18.54     12.33 o
   9   4   4      447.50      424.05     43.31 o
  10   4   4        7.48        6.29     16.42 o
  11   4   4       60.68       45.15     31.84 o
  -8   5   4      103.59      142.31     38.84 o
  -7   5   4      115.75      149.25     27.50 o
  -6   5   4       55.08       56.68     16.34 o
  -5   5   4        6.57       -0.43     10.46 o
  -4   5   4       58.03       53.04     12.84 o
  -3   5   4     2081.09     1750.07    352.72 o
  -2   5   4        4.59        5.09      7.16 o
  -1   5   4      713.80      597.12    115.07 o
   0   5   4      179.41      127.11     16.96 o
   1   5   4      239.62      244.92     21.63 o
   2   5   4      675.16      615.50     70.37 o
   3   5   4     1083.71      958.06    140.85 o
   4   5   4      583.70      544.75     51.64 o
   5   5   4        4.84        6.95      8.14 o
   6   5   4       39.88       36.85      9.81 o
   7   5   4       40.67       40.07     12.45 o
   8   5   4      459.87      416.83     26.35 o
   9   5   4       37.57       41.85     15.21 o
  10   5   4        9.30       -6.13     13.86 o
  11   5   4       67.25       18.77     50.81 o
  -8   6   4      377.83      467.64    119.85 o
  -7   6   4      282.12      346.65     72.07 o
  -6   6   4       17.19        5.15     11.31 o
  -5   6   4     1029.00      968.29    113.62 o
  -4   6   4      101.27       65.25     17.64 o
  -3   6   4       18.69        1.37     10.75 o
  -2   6   4       47.45       49.08     13.15 o
  -1   6   4       70.84      115.91     20.78 o
   0   6   4       16.35        2.66      6.49 o
   1   6   4     1422.89     1313.40    145.40 o
   2   6   4      749.32      707.10     80.30 o
   3   6   4     3211.70     3063.12    428.45 o
   4   6   4      202.64      159.74     19.66 o
   5   6   4      260.47      220.89     32.72 o
   6   6   4      121.97      117.70     12.40 o
   7   6   4      183.97      132.00     20.56 o
   8   6   4      752.17      743.25     26.37 o
   9   6   4        1.67       -3.79     12.67 o
  10   6   4       48.07       42.50     19.51 o
  11   6   4       16.52      -12.80     50.34 o
  -7   7   4      184.85      229.44     54.43 o
  -6   7   4      185.55      210.10     40.10 o
  -5   7   4      774.55      780.14    153.85 o
  -4   7   4     1163.20      983.84    171.71 o
  -3   7   4      223.13      223.97     55.02 o
  -2   7   4       85.34       82.04     43.67 o
  -1   7   4      254.70      229.03     33.51 o
   0   7   4     1855.63     1803.48    189.29 o
   1   7   4     1617.57     1616.20    140.07 o
   2   7   4        0.19       -1.53      8.16 o
   3   7   4     1376.87     1169.11    160.94 o
   4   7   4     2712.12     2650.67    342.80 o
   5   7   4      370.68      320.02     69.64 o
   6   7   4       15.02       10.01     12.86 o
   7   7   4      184.52      180.53     29.05 o
   8   7   4      450.63      400.22     21.78 o
   9   7   4      108.56      102.71     18.98 o
  10   7   4        9.72       -1.34     13.89 o
  11   7   4      186.07      144.13     32.65 o
  -7   8   4      135.53      168.90     51.42 o
  -6   8   4       72.03       86.52     17.68 o
  -5   8   4      978.97      996.17    207.72 o
  -4   8   4     1162.80     1052.28    181.40 o
  -3   8   4        1.18        5.78     11.97 o
  -2   8   4      377.72      277.72    113.01 o
  -1   8   4      215.30      213.21     31.42 o
   0   8   4      530.78      473.05     69.86 o
   1   8   4      249.60      231.15     50.89 o
   2   8   4      611.14      513.47     83.57 o
   3   8   4     1653.64     1479.90    218.48 o
   4   8   4     1302.26     1246.78    190.62 o
   5   8   4      135.74      141.13     17.85 o
   6   8   4      321.40      265.90     34.41 o
   7   8   4      222.09      229.19     19.64 o
   8   8   4      212.92      211.90     24.71 o
   9   8   4       57.58       43.83     15.26 o
  10   8   4       38.87       34.01     16.01 o
  -6   9   4       50.52       74.14     42.96 o
  -5   9   4      469.16      501.64    126.94 o
  -4   9   4       73.68       62.32     28.60 o
  -3   9   4      401.24      453.96    216.45 o
  -2   9   4       20.05       43.16     27.61 o
  -1   9   4      123.47       79.82     20.96 o
   0   9   4      595.05      533.40     75.45 o
   1   9   4      128.94      106.48     16.92 o
   2   9   4     1233.50     1100.90    173.75 o
   3   9   4      738.33      651.73    106.83 o
   4   9   4      399.87      375.16     35.19 o
   5   9   4      176.24      173.21     29.31 o
   6   9   4      292.84      261.00     18.52 o
   7   9   4       75.72       64.23     15.33 o
   8   9   4        7.47       -2.26     12.94 o
   9   9   4        0.40       -1.11     13.86 o
  10   9   4       91.64       75.15     27.28 o
  -5  10   4        1.85        0.64     16.93 o
  -4  10   4       20.02       19.09     18.16 o
  -3  10   4       45.67       20.77     17.91 o
  -2  10   4       50.39       41.34     19.63 o
  -1  10   4      205.57      162.05     27.61 o
   0  10   4      277.13      252.12     36.05 o
   1  10   4      484.58      478.87    120.00 o
   2  10   4     1099.08      924.96    159.88 o
   3  10   4       76.84       98.14     28.68 o
   4  10   4       18.41       10.49     11.72 o
   5  10   4      811.38      785.48    105.56 o
   6  10   4       16.73        9.72     12.87 o
   7  10   4      450.76      413.92     24.13 o
   8  10   4       12.09        5.67     14.01 o
   9  10   4       20.42        7.78     15.00 o
  10  10   4      126.35       98.14     25.91 o
  -5  11   4       74.04       50.44     25.84 o
  -4  11   4       26.04       15.60     18.90 o
  -3  11   4      121.90       85.87     25.44 o
  -2  11   4      162.76      162.59     30.12 o
  -1  11   4      162.25       99.06     24.95 o
   0  11   4      502.65      357.91     37.84 o
   1  11   4      831.06      824.35    205.23 o
   2  11   4      257.08      290.38     33.24 o
   3  11   4       22.24       26.98     12.97 o
   4  11   4       20.46       28.48     12.95 o
   5  11   4      175.95      208.42     26.10 o
   6  11   4      101.68       87.63     17.42 o
   7  11   4       31.60       23.95     14.98 o
   8  11   4       56.31       65.25     17.89 o
   9  11   4      107.48      117.27     21.71 o
  -4  12   4       54.51       31.35     23.28 o
  -3  12   4      284.38      241.33     38.04 o
  -2  12   4      294.82      239.80     36.66 o
  -1  12   4       48.64       29.97     20.87 o
   0  12   4      492.02      459.33     43.70 o
   1  12   4      497.72      404.16     41.14 o
   2  12   4      170.92      210.31     30.51 o
   3  12   4        1.17       -1.87     11.63 o
   4  12   4        1.59       -5.46     12.44 o
   5  12   4      283.44      301.52     23.41 o
   6  12   4       47.62       35.21     16.10 o
   7  12   4       49.77       56.76     18.08 o
   8  12   4       53.90       56.07     18.75 o
   9  12   4      578.93      699.72    101.39 o
  -2  13   4      178.13      172.19     35.04 o
  -1  13   4       12.48       12.15     19.39 o
   0  13   4      383.80      368.58     42.76 o
   1  13   4      128.65      158.16     31.40 o
   2  13   4      172.98      202.95     53.74 o
   3  13   4      271.74      325.64     33.24 o
   4  13   4      204.01      271.70     30.25 o
   5  13   4      258.47      291.31     24.49 o
   6  13   4        1.56       -5.23     14.01 o
   7  13   4        4.53       -0.84     15.67 o
   8  13   4       90.78      120.89     23.20 o
  -1  14   4       78.68      123.42     31.84 o
   0  14   4      132.77      122.09     31.84 o
   1  14   4      212.80      216.57     37.35 o
   2  14   4        2.56       23.82     21.06 o
   3  14   4      185.67      233.79     27.51 o
   4  14   4      455.12      551.13     36.43 o
   5  14   4        0.95       -2.17     14.95 o
   6  14   4       45.15       72.61     19.96 o
   7  14   4       69.21       96.89     22.28 o
   2  15   4       63.73       34.10     24.95 o
   3  15   4       58.78       89.17     30.26 o
   4  15   4       71.34      131.84     23.84 o
  -5 -14   5       29.57       40.27     20.88 o
  -4 -14   5       17.10       18.09     14.10 o
  -3 -14   5      333.13      370.45     36.27 o
  -2 -14   5      117.24      132.34     21.41 o
  -1 -14   5      168.90      292.06     41.04 o
   0 -14   5       27.98       35.14     23.42 o
  -7 -13   5       53.08       83.26     34.94 o
  -6 -13   5       13.27       -0.42     18.43 o
  -5 -13   5        2.08        1.34     17.80 o
  -4 -13   5       43.11       43.37     14.12 o
  -3 -13   5      251.66      259.84     21.39 o
  -2 -13   5       41.89       30.43     14.73 o
  -1 -13   5       71.37       43.40     29.49 o
   0 -13   5        9.12       18.50     19.98 o
   1 -13   5      134.28      156.05     33.56 o
   2 -13   5        4.85        7.14     20.13 o
  -8 -12   5      303.31      209.73     37.79 o
  -7 -12   5       15.22       17.92     17.12 o
  -6 -12   5      125.14      125.30     22.79 o
  -5 -12   5        2.43        9.88     11.18 o
  -4 -12   5      105.97      118.64     15.55 o
  -3 -12   5      558.06      600.61     94.15 o
  -2 -12   5      175.58      214.05     30.39 o
  -1 -12   5      279.99      311.95     36.76 o
   0 -12   5       23.14       26.43     19.00 o
   1 -12   5        2.49       -0.89     15.94 o
   2 -12   5      107.94      148.17     31.84 o
   3 -12   5      144.69      274.35     40.55 o
   4 -12   5       20.55       47.39     25.88 o
  -8 -11   5      115.16       83.13     20.92 o
  -7 -11   5       62.45       61.90     19.63 o
  -6 -11   5      270.40      281.56     50.24 o
  -5 -11   5      410.80      397.08     60.02 o
  -4 -11   5      284.46      349.99     52.02 o
  -3 -11   5       27.07       29.06     11.53 o
  -2 -11   5     1024.15     1063.15    117.62 o
  -1 -11   5      328.97      377.96     44.98 o
   0 -11   5      113.53       83.51     17.71 o
   1 -11   5       23.34       24.75     17.72 o
   2 -11   5      434.17      506.37     45.62 o
   3 -11   5       87.05      106.79     27.90 o
   4 -11   5        0.45        7.18     17.72 o
   5 -11   5        2.40        1.28     19.88 o
  -9 -10   5      388.84      276.90     38.24 o
  -8 -10   5       72.36       35.42     17.52 o
  -7 -10   5      438.63      395.47     79.72 o
  -6 -10   5      560.53      561.30     91.07 o
  -5 -10   5      128.96      173.52     34.51 o
  -4 -10   5       30.81       25.52     10.52 o
  -3 -10   5      235.64      258.80     38.13 o
  -2 -10   5      156.79      199.72     31.50 o
  -1 -10   5      306.88      306.62     40.60 o
   0 -10   5       63.10       87.14     18.60 o
   1 -10   5      310.69      290.64     33.27 o
   2 -10   5      268.17      242.95     33.46 o
   3 -10   5       19.36       40.20     20.27 o
   4 -10   5       18.01       16.63     18.36 o
   5 -10   5       95.81      144.38     32.68 o
   6 -10   5      277.26      405.00     47.93 o
  -9  -9   5      109.73       51.61     27.14 o
  -8  -9   5        9.00       41.50     35.39 o
  -7  -9   5      381.45      423.65     83.54 o
  -6  -9   5      657.79      665.24     93.81 o
  -5  -9   5      364.33      350.62     29.15 o
  -4  -9   5      192.83      198.30     38.16 o
  -3  -9   5      212.02      174.15     36.24 o
  -2  -9   5      310.25      281.02     43.25 o
  -1  -9   5       20.15       18.33     10.17 o
   0  -9   5      142.25      159.46     21.99 o
   1  -9   5      112.66       93.97     19.68 o
   2  -9   5      571.69      519.41     40.84 o
   3  -9   5        1.28        4.08     14.07 o
   4  -9   5       44.02       46.01     20.47 o
   5  -9   5       46.14       60.13     23.62 o
   6  -9   5      116.54      142.41     33.22 o
  -9  -8   5        2.09      -14.45     21.97 o
  -8  -8   5       40.22       97.74     53.23 o
  -7  -8   5        9.74       31.30     26.72 o
  -6  -8   5       47.58       72.46     18.04 o
  -5  -8   5        1.34       -0.33      8.55 o
  -4  -8   5       21.88       20.47      9.43 o
  -3  -8   5      402.16      308.30     42.56 o
  -2  -8   5      212.42      215.21     40.94 o
  -1  -8   5      185.88      163.84     37.77 o
   0  -8   5       91.23      106.14     25.00 o
   1  -8   5      580.64      469.91     21.17 o
   2  -8   5       15.76       13.24     13.58 o
   3  -8   5       14.33        2.46     13.68 o
   4  -8   5      182.32      297.06    177.08 o
   5  -8   5       74.34      132.52     43.36 o
   6  -8   5      284.54      438.63    179.95 o
   7  -8   5        0.06        7.08     41.93 o
  -9  -7   5        7.11        0.93     49.16 o
  -8  -7   5        2.24       24.55     40.54 o
  -7  -7   5        3.78        5.01     22.36 o
  -6  -7   5     1210.53     1115.28     89.27 o
  -5  -7   5       27.77       35.30      9.10 o
  -4  -7   5      781.30      628.75     81.69 o
  -3  -7   5     1312.45     1140.24    161.72 o
  -2  -7   5      178.53      160.56     37.35 o
  -1  -7   5       48.96       63.69     11.90 o
   0  -7   5      949.48      821.36    133.13 o
   1  -7   5       49.17       33.15     10.87 o
   2  -7   5      174.64      226.88     36.40 o
   3  -7   5     1039.67     1256.85    544.09 o
   4  -7   5        9.98       27.27     18.50 o
   5  -7   5       66.47       47.56     40.36 o
   6  -7   5      108.95      144.21     64.36 o
   7  -7   5       69.00      115.15     61.69 o
   8  -7   5       79.93       94.24     40.08 o
 -10  -6   5        0.08       15.40     86.61 o
  -9  -6   5      522.51      564.99    128.85 o
  -8  -6   5       23.36       12.43     27.97 o
  -7  -6   5      144.60      163.79     24.55 o
  -6  -6   5      798.63      754.40     79.32 o
  -5  -6   5     2038.58     1912.07    142.41 o
  -4  -6   5     1315.80     1291.31    108.53 o
  -3  -6   5     1574.20     1405.30    178.94 o
  -2  -6   5       29.70       27.15      7.42 o
  -1  -6   5     1585.78     1356.88    215.94 o
   0  -6   5     3747.81     3661.59    505.14 o
   1  -6   5        4.19       -0.61      6.53 o
   2  -6   5      172.31      212.13     36.43 o
   3  -6   5      106.94      112.08     59.87 o
   4  -6   5     1818.32     2207.18    374.94 o
   5  -6   5     1300.11     1582.31    482.83 o
   6  -6   5       14.49       12.86     14.65 o
   7  -6   5      150.31      155.59     89.40 o
   8  -6   5      135.52      225.95    146.12 o
 -10  -5   5       12.44      125.49     77.95 o
  -9  -5   5       26.77      203.73     74.95 o
  -8  -5   5      742.50      740.92     92.22 o
  -7  -5   5      861.80      942.57     53.94 o
  -6  -5   5      158.26      167.91     26.51 o
  -5  -5   5     2833.62     2600.94    176.71 o
  -4  -5   5     2261.63     2225.89    111.12 o
  -3  -5   5     1206.16     1051.14    107.32 o
  -2  -5   5       63.62       96.32     13.39 o
  -1  -5   5     3421.58     2951.31    447.29 o
   0  -5   5     2406.69     2243.40    331.34 o
   1  -5   5       29.64       70.21      9.16 o
   2  -5   5       91.54       88.46     16.71 o
   3  -5   5      787.32      775.31    148.07 o
   4  -5   5      922.28      887.78    147.76 o
   5  -5   5      189.01      221.64     73.39 o
   6  -5   5      335.98      361.78    122.38 o
   7  -5   5      266.77      319.88    145.09 o
   8  -5   5       64.10      122.19     50.32 o
   9  -5   5       25.97       60.62     43.32 o
 -10  -4   5      111.71      427.69     79.28 o
  -9  -4   5      379.48      742.43     84.99 o
  -8  -4   5       50.99       69.73     33.09 o
  -7  -4   5      149.61      181.75     21.65 o
  -6  -4   5      422.82      430.77     47.36 o
  -5  -4   5     3446.89     3091.16    207.53 o
  -4  -4   5      948.96      809.47     59.22 o
  -3  -4   5      372.36      421.90     33.71 o
  -2  -4   5      269.50      263.65     30.44 o
  -1  -4   5      212.45      144.25     20.31 o
   0  -4   5      771.77      660.62     85.38 o
   1  -4   5      227.83      285.37     24.19 o
   2  -4   5      453.27      439.11     50.61 o
   3  -4   5      841.48     1031.35     97.29 o
   4  -4   5      666.34      674.25    105.48 o
   5  -4   5        3.29        0.60     10.63 o
   6  -4   5      884.85     1033.58    205.80 o
   7  -4   5       33.97       66.64     26.21 o
   8  -4   5        0.45       -1.68     14.08 o
   9  -4   5       50.59       67.10     81.12 o
 -10  -3   5      194.17      812.07     84.64 o
  -9  -3   5       30.16      268.74     65.11 o
  -8  -3   5       22.39       95.22     58.66 o
  -7  -3   5      162.27      241.00     30.29 o
  -6  -3   5      635.48      688.97     22.24 o
  -5  -3   5      231.68      213.09     33.87 o
  -4  -3   5        8.89        2.37      5.44 o
  -3  -3   5       39.34       38.10      7.60 o
  -2  -3   5      371.96      281.35     39.39 o
  -1  -3   5      676.20      523.60     73.34 o
   0  -3   5      574.16      548.38     69.82 o
   1  -3   5     3769.74     4127.96    375.14 o
   2  -3   5      697.52      636.60     86.07 o
   3  -3   5      364.06      388.31     22.59 o
   4  -3   5       37.34       54.01     20.20 o
   5  -3   5      930.98     1056.34    143.60 o
   6  -3   5      761.85      976.19    189.50 o
   7  -3   5       11.81       -1.92     12.02 o
   8  -3   5       48.69       68.29     38.11 o
   9  -3   5        1.23       23.15     33.17 o
 -10  -2   5       97.15      850.20     86.71 o
  -9  -2   5        1.53      258.80     62.30 o
  -8  -2   5      341.79      635.11     73.52 o
  -7  -2   5      434.61      492.56     28.11 o
  -6  -2   5      748.97      793.20     31.08 o
  -5  -2   5        7.14        1.39      8.46 o
  -4  -2   5      113.84      115.89      9.16 o
  -3  -2   5      300.22      331.60     15.01 o
  -2  -2   5      787.56      759.56     26.27 o
  -1  -2   5        2.18        5.79      3.25 o
   0  -2   5      313.25      307.01     48.21 o
   1  -2   5       89.30       52.86      5.91 o
   2  -2   5     1228.13     1238.49    148.57 o
   3  -2   5       39.20       41.88      6.85 o
   4  -2   5      225.85      247.56     31.23 o
   5  -2   5     1158.28     1272.08    161.34 o
   6  -2   5     1556.31     1935.03    367.05 o
   7  -2   5       67.05      106.69     72.81 o
   8  -2   5      386.34      543.58    288.10 o
   9  -2   5      135.04      183.10    149.60 o
  10  -2   5       31.77       29.22     34.63 o
 -10  -1   5      470.38     1268.25     90.99 o
  -9  -1   5        1.50      115.48    168.99 o
  -8  -1   5      416.65      792.87     77.21 o
  -7  -1   5      383.69      464.59     66.73 o
  -6  -1   5     1535.85     1652.58     45.24 o
  -5  -1   5        8.87        3.06      7.14 o
  -4  -1   5       26.38        8.24      8.43 o
  -3  -1   5       15.07       76.22      9.23 o
  -2  -1   5     2119.40     2123.68     30.40 o
  -1  -1   5     1180.41     1348.43     25.19 o
   0  -1   5     6257.94     6792.35    158.79 o
   1  -1   5      294.05      251.08     32.90 o
   2  -1   5       13.79       19.62      5.53 o
   3  -1   5      305.28      329.46     26.22 o
   4  -1   5       87.77      117.10     15.11 o
   5  -1   5     1966.36     2371.34    248.37 o
   6  -1   5     1683.21     2177.22    272.52 o
   7  -1   5      259.70      444.84    204.07 o
   8  -1   5      132.16      220.50    135.87 o
   9  -1   5      482.78      501.96    271.74 o
  10  -1   5        1.89        5.17     40.72 o
 -10   0   5       94.47      768.77    617.56 o
  -9   0   5      103.30      399.70    306.75 o
  -8   0   5      313.87      411.87    147.51 o
  -7   0   5      417.24      638.70     73.86 o
  -6   0   5      806.64      775.45     35.40 o
  -5   0   5       46.05       82.74     13.57 o
  -4   0   5      125.53      105.99     10.91 o
  -3   0   5     6851.16     7093.78     76.36 o
  -2   0   5     3225.59     3563.09     82.11 o
  -1   0   5       81.34      129.81     10.51 o
   0   0   5     6098.36     5772.49    309.18 o
   1   0   5        5.59       28.26      7.15 o
   2   0   5     1235.11     1226.19     99.79 o
   3   0   5      765.05      951.62     47.00 o
   4   0   5      264.14      236.99     26.75 o
   5   0   5     1879.58     2241.46    251.76 o
   6   0   5      693.98      942.99    118.33 o
   7   0   5      526.62      707.15    105.01 o
   8   0   5      348.05      460.97    195.98 o
   9   0   5      144.48      210.72    101.74 o
  10   0   5        7.46       33.28     32.99 o
  -9   1   5        9.11      354.80    349.88 o
  -8   1   5      172.35      442.30    306.19 o
  -7   1   5      225.40      293.72     65.30 o
  -6   1   5      319.48      362.23     48.03 o
  -5   1   5       72.60       91.11     17.06 o
  -4   1   5     1849.48     1731.51     34.22 o
  -3   1   5      228.12      143.57      9.69 o
  -2   1   5     1250.43     1314.37     17.95 o
  -1   1   5        4.64       32.28      5.31 o
   0   1   5     1799.61     1772.61     30.49 o
   1   1   5        3.58       -2.41      7.27 o
   2   1   5       48.14       62.15      8.90 o
   3   1   5     2176.70     2506.80    135.27 o
   4   1   5      192.97      154.39     13.99 o
   5   1   5     1181.39     1349.98    150.95 o
   6   1   5       82.56      135.60     15.47 o
   7   1   5       63.84      117.20     52.05 o
   8   1   5      323.76      423.12    158.11 o
   9   1   5       11.62       -3.62     34.50 o
  10   1   5        0.18      -29.15     30.58 o
  -9   2   5      429.76      885.54    394.03 o
  -8   2   5      207.56      413.76    142.04 o
  -7   2   5      215.01      305.94     50.19 o
  -6   2   5      157.79      244.24     22.39 o
  -5   2   5     2313.14     2148.70    130.47 o
  -4   2   5     2770.13     2713.66     87.56 o
  -3   2   5      419.89      460.20     14.09 o
  -2   2   5      177.17      256.01     12.60 o
  -1   2   5      297.68      200.02     17.27 o
   0   2   5      112.13      110.51      8.94 o
   1   2   5     3588.36     3755.04     53.57 o
   2   2   5     2575.89     2294.17    241.50 o
   3   2   5     4422.14     4792.45    291.34 o
   4   2   5     4565.05     5196.11    401.00 o
   5   2   5      974.79     1131.07    168.57 o
   6   2   5      516.55      597.42    111.92 o
   7   2   5       43.20       43.94     28.56 o
   8   2   5        3.98      -10.58     25.64 o
   9   2   5       20.39      -26.03     31.05 o
  10   2   5        2.53        7.28     36.61 o
  11   2   5       72.18        8.27     38.14 o
  -9   3   5      337.10      446.66    232.66 o
  -8   3   5      295.46      351.80    101.12 o
  -7   3   5      389.10      401.75     64.33 o
  -6   3   5     3564.61     3406.23    179.26 o
  -5   3   5     1044.54     1098.72     42.98 o
  -4   3   5        6.70       20.47     14.23 o
  -3   3   5      780.62      808.65     34.87 o
  -2   3   5     1168.36     1017.62     33.22 o
  -1   3   5     1168.40     1203.78     23.75 o
   0   3   5        6.37       15.82      8.25 o
   1   3   5      469.86      498.91     42.31 o
   2   3   5     4345.00     4361.99    384.31 o
   3   3   5     9839.01     9036.93   1129.50 o
   4   3   5      132.76      128.54     10.80 o
   5   3   5       26.76       48.60     14.20 o
   6   3   5      455.03      506.31     85.67 o
   7   3   5     2240.01     2209.22    535.70 o
   8   3   5      261.48      226.65     57.85 o
   9   3   5       44.49       -7.48     30.76 o
  10   3   5       15.29       -4.43     34.89 o
  11   3   5       86.85       -3.64     36.81 o
  -8   4   5       33.22       66.74     28.31 o
  -7   4   5       67.39       56.12     14.83 o
  -6   4   5     1218.07     1118.27    109.75 o
  -5   4   5     2547.39     2373.81    126.50 o
  -4   4   5      425.06      467.33     34.50 o
  -3   4   5       34.10       25.42     10.37 o
  -2   4   5     2073.35     2002.60     84.04 o
  -1   4   5      263.40      244.53     14.16 o
   0   4   5      218.22      302.70     21.86 o
   1   4   5      277.06      243.38     35.18 o
   2   4   5     2364.91     2354.35    269.23 o
   3   4   5      111.66       98.44     16.29 o
   4   4   5     1328.16     1489.07    199.41 o
   5   4   5        1.61        0.90      8.08 o
   6   4   5      241.23      232.92     32.02 o
   7   4   5      471.65      447.42     58.87 o
   8   4   5       26.94       20.97     13.60 o
   9   4   5       83.38       46.20     21.14 o
  10   4   5      144.78       61.65     64.51 o
  11   4   5      423.00      323.17    198.46 o
  -8   5   5       66.30      144.45     37.03 o
  -7   5   5      126.27      112.52     25.89 o
  -6   5   5      141.99      154.97     19.54 o
  -5   5   5      778.19      768.87     32.28 o
  -4   5   5     2170.66     2043.63    158.66 o
  -3   5   5      803.14      755.92     32.87 o
  -2   5   5     1771.32     1596.49    142.17 o
  -1   5   5      333.43      275.56     32.06 o
   0   5   5     1378.32     1275.48    134.01 o
   1   5   5      444.12      501.72     43.77 o
   2   5   5      105.12       84.23     10.83 o
   3   5   5      832.76      721.48    106.89 o
   4   5   5      681.57      632.57    105.55 o
   5   5   5        5.10       -0.67      8.92 o
   6   5   5      526.23      555.26     81.67 o
   7   5   5      528.13      561.80     92.38 o
   8   5   5        1.66      -10.56     10.56 o
   9   5   5        7.91       -1.96     13.79 o
  10   5   5      212.85      137.30     47.71 o
  11   5   5       29.44      -11.90     22.46 o
  -8   6   5       30.59      148.77    128.19 o
  -7   6   5       31.94       49.79     17.43 o
  -6   6   5      228.93      215.31     39.30 o
  -5   6   5      906.13      976.77     96.05 o
  -4   6   5       29.88       29.98     13.29 o
  -3   6   5       17.70        4.83     11.67 o
  -2   6   5      872.46      878.81     87.78 o
  -1   6   5      271.35      183.26     26.30 o
   0   6   5      866.90      828.70     95.56 o
   1   6   5      523.33      527.41     43.63 o
   2   6   5      956.15      888.77    113.99 o
   3   6   5      186.53      183.22     36.04 o
   4   6   5      288.52      265.56     46.83 o
   5   6   5      541.52      505.22     96.62 o
   6   6   5       38.48       48.51     12.05 o
   7   6   5       84.53      107.51     24.46 o
   8   6   5      133.72      146.75     21.25 o
   9   6   5      113.94      121.62     27.30 o
  10   6   5      106.23       68.26     30.76 o
  11   6   5        0.15      -17.33     28.25 o
  -7   7   5      377.44      497.80     89.73 o
  -6   7   5        7.23       23.74     13.40 o
  -5   7   5      333.72      296.02     40.42 o
  -4   7   5      153.09      134.99     33.88 o
  -3   7   5      543.49      526.93     95.24 o
  -2   7   5        4.48       -1.08     11.61 o
  -1   7   5        6.16        3.86      9.26 o
   0   7   5        3.53        4.39      7.51 o
   1   7   5     2386.09     2419.06    205.32 o
   2   7   5      852.40      795.87    124.75 o
   3   7   5       27.72       31.52     10.38 o
   4   7   5     3044.35     2889.60    418.79 o
   5   7   5     1168.77     1093.71    178.33 o
   6   7   5       84.43       83.52     14.05 o
   7   7   5      122.10      127.07     19.03 o
   8   7   5      342.21      328.48     21.93 o
   9   7   5      112.13       89.51     19.49 o
  10   7   5       14.49        0.40     15.09 o
  11   7   5        5.97       -1.87     24.36 o
  -7   8   5      288.34      196.35     35.73 o
  -6   8   5       10.79       23.29     14.60 o
  -5   8   5       28.97       25.25     15.48 o
  -4   8   5      618.38      536.68    106.91 o
  -3   8   5      122.83      124.05     44.79 o
  -2   8   5        0.24       12.91     13.24 o
  -1   8   5      506.65      496.31     62.26 o
   0   8   5     1257.02     1055.99    126.92 o
   1   8   5     2644.91     2506.29    383.32 o
   2   8   5        1.00       -2.56      8.69 o
   3   8   5      927.17      869.10    113.94 o
   4   8   5     1898.01     1782.92    261.63 o
   5   8   5      850.75      769.20    103.55 o
   6   8   5       84.31       89.42     15.18 o
   7   8   5      717.43      678.04     46.95 o
   8   8   5      154.24      148.91     21.52 o
   9   8   5       13.06        5.59     14.07 o
  10   8   5        8.78        9.35     14.66 o
  -6   9   5       12.36       30.38     15.66 o
  -5   9   5      239.92      259.75     79.63 o
  -4   9   5      438.74      444.59     88.52 o
  -3   9   5      241.37      257.53    153.98 o
  -2   9   5       42.77       39.85     27.48 o
  -1   9   5     1024.37      634.71     43.94 o
   0   9   5      497.50      408.58    113.82 o
   1   9   5       41.42       33.61     29.67 o
   2   9   5        7.85       -1.74      9.71 o
   3   9   5      553.20      509.04     68.00 o
   4   9   5     1299.60     1243.47    189.24 o
   5   9   5       32.26       18.19     11.87 o
   6   9   5       36.58       32.28     13.22 o
   7   9   5      489.64      484.68     43.71 o
   8   9   5      192.49      198.12     21.45 o
   9   9   5        7.93       -2.33     13.84 o
  10   9   5       63.53       45.80     18.61 o
  -5  10   5       28.93       -1.08     17.52 o
  -4  10   5      156.88      140.94     30.22 o
  -3  10   5      111.41      110.43     26.28 o
  -2  10   5       98.17       75.64     23.18 o
  -1  10   5      280.95      180.31     29.28 o
   0  10   5       45.85       36.59     14.67 o
   1  10   5       24.94       32.52     14.17 o
   2  10   5      164.25      158.72     25.49 o
   3  10   5      440.54      461.48     72.33 o
   4  10   5       58.84       62.55     13.92 o
   5  10   5       16.53       15.60     12.00 o
   6  10   5        5.15        3.07     12.25 o
   7  10   5      225.15      232.77     25.24 o
   8  10   5       70.39       79.29     18.40 o
   9  10   5       39.85       47.41     17.73 o
  10  10   5       16.52       12.41     16.96 o
  -4  11   5       11.35       -1.97     17.13 o
  -3  11   5       52.12       56.30     22.49 o
  -2  11   5      217.38      162.79     30.46 o
  -1  11   5      613.73      417.35     41.34 o
   0  11   5        1.93       -2.02     14.27 o
   1  11   5      334.42      317.63     53.79 o
   2  11   5        3.10        6.91     11.38 o
   3  11   5      245.82      274.33     39.88 o
   4  11   5        7.89       17.31     12.67 o
   5  11   5        5.97        1.24     13.15 o
   6  11   5        2.02       -0.10     12.66 o
   7  11   5      170.42      227.30     23.42 o
   8  11   5       32.53       42.05     17.07 o
   9  11   5       53.06       65.37     19.99 o
  -3  12   5       24.61       23.13     21.55 o
  -2  12   5       62.66       50.78     23.13 o
  -1  12   5       21.92       35.78     20.91 o
   0  12   5        3.66        0.74     17.17 o
   1  12   5      226.43      194.87     32.53 o
   2  12   5      165.13      239.20     33.13 o
   3  12   5       15.63        6.13     12.85 o
   4  12   5        8.48       -6.20     11.93 o
   5  12   5        3.44       13.05     17.20 o
   6  12   5      100.20      121.79     20.12 o
   7  12   5      461.53      472.26     28.35 o
   8  12   5       61.87       68.46     19.95 o
  -2  13   5       55.29       49.90     24.75 o
  -1  13   5       25.10       23.13     21.85 o
   0  13   5        1.03        1.23     18.01 o
   1  13   5      360.14      337.78     41.09 o
   2  13   5       94.63      118.35     54.75 o
   3  13   5       22.84       30.17     14.60 o
   4  13   5        2.78       -0.37     13.26 o
   5  13   5      160.42      194.41     23.24 o
   6  13   5      218.49      261.25     26.53 o
   7  13   5       12.05       16.92     16.91 o
   8  13   5       30.59       23.12     18.70 o
   0  14   5      125.57      100.49     30.07 o
   1  14   5      285.93      333.65     44.58 o
   2  14   5      113.26       86.95     28.39 o
   3  14   5       56.77       61.10     21.76 o
   4  14   5      218.35      299.08     27.52 o
   5  14   5      529.79      645.18     65.03 o
   6  14   5       75.54       77.01     20.88 o
   3  15   5      106.65      123.76     33.12 o
  -4 -14   6       28.26        9.20     21.91 o
  -3 -14   6      607.15      690.41     59.67 o
  -2 -14   6      257.37      387.59     54.80 o
  -1 -14   6       13.39       13.29     19.24 o
   0 -14   6       12.38       37.45     23.47 o
  -6 -13   6      201.95      225.30     33.23 o
  -5 -13   6       44.82       42.73     20.83 o
  -4 -13   6      279.32      253.83     33.02 o
  -3 -13   6      501.72      572.63     30.54 o
  -2 -13   6       48.77       31.10     14.96 o
  -1 -13   6        1.17        1.52     14.34 o
   1 -13   6        1.32        0.00     18.70 o
   2 -13   6       21.22       31.59     23.52 o
  -7 -12   6       92.64      110.21     23.04 o
  -6 -12   6       90.92      135.71     21.16 o
  -5 -12   6        4.20       -1.94     17.20 o
  -4 -12   6      393.35      470.19     79.57 o
  -3 -12   6      544.97      627.76     79.88 o
  -2 -12   6       17.65        8.41     12.17 o
  -1 -12   6        2.35       -6.10     16.19 o
   0 -12   6       45.67       36.17     23.78 o
   1 -12   6       68.24       36.76    105.01 o
   2 -12   6        9.22       14.81     19.24 o
   3 -12   6       34.04       31.00     23.72 o
  -8 -11   6      183.00      161.56     24.19 o
  -7 -11   6       47.12       61.06     18.10 o
  -6 -11   6        7.17       11.34     15.44 o
  -5 -11   6      256.88      345.95     53.57 o
  -4 -11   6      380.99      371.62     54.11 o
  -3 -11   6      150.08      110.93     22.39 o
  -2 -11   6       24.35       14.02     11.29 o
  -1 -11   6       20.21       21.92     12.09 o
   0 -11   6      203.83      212.44     27.81 o
   1 -11   6       46.31       12.59     74.85 o
   2 -11   6        8.99       27.66     19.68 o
   3 -11   6      315.56      358.35     42.03 o
   4 -11   6       89.48      107.92     29.67 o
  -8 -10   6      276.69      209.25     23.91 o
  -7 -10   6        1.28       13.57     19.23 o
  -6 -10   6      514.28      591.30    101.88 o
  -5 -10   6      109.15      139.71     27.51 o
  -4 -10   6      326.02      340.91     49.32 o
  -3 -10   6      109.42      105.43     20.53 o
  -2 -10   6      506.67      491.98     64.14 o
  -1 -10   6      206.16      296.70     61.49 o
   0 -10   6      146.43      152.14     16.51 o
   1 -10   6       79.90       61.36     16.09 o
   2 -10   6      308.10      296.98     35.48 o
   3 -10   6      824.96      856.95     56.64 o
   4 -10   6      267.78      342.50     41.09 o
   5 -10   6        6.72        5.86     19.34 o
  -9  -9   6      198.38      165.52     32.88 o
  -8  -9   6       92.77       51.85     17.65 o
  -7  -9   6        2.30       16.26     24.36 o
  -6  -9   6      378.85      387.82     60.64 o
  -5  -9   6      491.92      485.40     69.20 o
  -4  -9   6       31.03       54.87     17.70 o
  -3  -9   6      241.58      209.55     35.04 o
  -2  -9   6      277.04      312.27     55.50 o
  -1  -9   6      328.19      330.09     48.44 o
   0  -9   6      127.02      157.89     30.94 o
   1  -9   6      371.75      418.83     76.07 o
   2  -9   6      705.45      685.79     46.36 o
   3  -9   6      660.89      675.16     48.18 o
   4  -9   6       91.98       71.95     23.47 o
   5  -9   6       87.11      108.56     28.30 o
   6  -9   6      160.43      225.58     38.29 o
  -9  -8   6        9.47        8.58     23.91 o
  -8  -8   6      165.25      122.55     49.60 o
  -7  -8   6        2.20       21.93     31.39 o
  -6  -8   6      492.29      440.39     59.00 o
  -5  -8   6      169.26      236.22     34.79 o
  -4  -8   6       61.28       38.69      9.64 o
  -3  -8   6      347.91      332.58     37.60 o
  -2  -8   6     1764.57     1698.66    257.79 o
  -1  -8   6      282.02      315.08     48.52 o
   0  -8   6       11.39       10.22     13.07 o
   1  -8   6      111.52      140.15     25.32 o
   2  -8   6        6.21        3.44     13.19 o
   3  -8   6      525.20      461.15     38.88 o
   4  -8   6      125.91      116.14     26.18 o
   5  -8   6      100.03      111.46     26.77 o
   6  -8   6       75.95      172.76    113.06 o
   7  -8   6       82.28      168.08     71.98 o
  -9  -7   6      116.03       42.52     85.13 o
  -8  -7   6      176.51      211.77     69.48 o
  -7  -7   6        8.89       -8.25     14.98 o
  -6  -7   6      117.81       74.72     21.27 o
  -5  -7   6        1.27        0.35     13.17 o
  -4  -7   6      672.54      551.75     64.11 o
  -3  -7   6      525.94      434.20     57.44 o
  -2  -7   6      970.14      847.73    138.39 o
  -1  -7   6       52.73       62.28     15.24 o
   0  -7   6      108.43      132.20     29.45 o
   1  -7   6      274.00      285.27     73.15 o
   2  -7   6      475.05      606.72    133.40 o
   3  -7   6      177.22      183.67     39.38 o
   4  -7   6       55.52       91.92     71.50 o
   5  -7   6       15.55       27.68     19.06 o
   6  -7   6      129.57      243.04    109.00 o
   7  -7   6        1.75        0.43     15.21 o
   8  -7   6       17.99       17.03     23.82 o
  -9  -6   6        0.42       18.94     47.51 o
  -8  -6   6       75.50      176.77     78.24 o
  -7  -6   6      146.22      226.12     54.00 o
  -6  -6   6      202.07      259.49     33.74 o
  -5  -6   6       21.55       37.11     13.41 o
  -4  -6   6      899.41      750.89     68.35 o
  -3  -6   6     3658.11     3101.97    404.11 o
  -2  -6   6      237.16      224.03     42.80 o
  -1  -6   6      131.20      120.65     19.90 o
   0  -6   6       42.17       27.18     11.62 o
   1  -6   6      542.84      619.40     64.82 o
   2  -6   6       20.64       15.68      6.87 o
   3  -6   6        0.47       12.77     31.45 o
   4  -6   6       24.13       25.69     23.38 o
   5  -6   6      605.97      735.71    222.29 o
   6  -6   6       39.94       48.30     30.43 o
   7  -6   6       30.25       44.84     21.65 o
   8  -6   6       39.59      121.87     62.69 o
 -10  -5   6      213.57      562.13     97.93 o
  -9  -5   6       16.10      140.45     75.93 o
  -8  -5   6      973.78     1030.86    110.18 o
  -7  -5   6     2128.92     2336.51    101.70 o
  -6  -5   6      887.12      948.66     42.11 o
  -5  -5   6     1139.06     1015.28     50.94 o
  -4  -5   6     1519.32     1276.20    122.68 o
  -3  -5   6      284.20      250.09     46.88 o
  -2  -5   6       58.05       68.56      8.21 o
  -1  -5   6       11.20        8.27      6.06 o
   0  -5   6      296.47      257.04     30.72 o
   1  -5   6     2237.50     2444.66    246.39 o
   2  -5   6      282.09      301.91     31.60 o
   3  -5   6      549.89      660.93    154.28 o
   4  -5   6     1828.75     1972.89    322.98 o
   5  -5   6      961.13     1216.05    223.40 o
   6  -5   6        0.37      -11.51     12.58 o
   7  -5   6      156.90      233.62     94.70 o
   8  -5   6      147.75      271.36    144.25 o
   9  -5   6      113.51      103.14     46.16 o
 -10  -4   6      165.50      807.54     94.29 o
  -9  -4   6       59.88      310.66     76.42 o
  -8  -4   6     1071.78     1113.34    180.85 o
  -7  -4   6     1923.10     1978.36     53.69 o
  -6  -4   6      309.96      392.39     24.73 o
  -5  -4   6     4403.12     4388.37     61.85 o
  -4  -4   6     2360.20     2121.73    214.80 o
  -3  -4   6       16.98       17.97      5.62 o
  -2  -4   6        5.54        8.02      5.25 o
  -1  -4   6      135.41       72.40     12.71 o
   0  -4   6        4.72        4.70      5.38 o
   1  -4   6     3958.79     4555.33    424.34 o
   2  -4   6       93.83       87.04     10.24 o
   3  -4   6     1002.07     1213.09    293.78 o
   4  -4   6      752.71      772.96    120.68 o
   5  -4   6       61.81       77.72     33.49 o
   6  -4   6       26.95       23.94     13.37 o
   7  -4   6      172.94      264.46    109.17 o
   8  -4   6      171.38      175.54     89.73 o
   9  -4   6       31.82       54.32     47.51 o
 -10  -3   6        4.45      718.22     84.35 o
  -9  -3   6      264.35      670.29     81.84 o
  -8  -3   6      366.24      657.84     78.29 o
  -7  -3   6       24.65       66.30     21.59 o
  -6  -3   6      667.97      681.17     31.91 o
  -5  -3   6     1043.99     1110.20     27.53 o
  -4  -3   6     1224.62     1007.45     95.30 o
  -3  -3   6        1.94       -3.66      4.54 o
  -2  -3   6        2.34        4.06      4.34 o
  -1  -3   6      728.15      630.11    107.88 o
   0  -3   6     1783.92     1606.79    260.88 o
   1  -3   6       63.04       48.65      9.11 o
   2  -3   6      676.73      644.86     82.68 o
   3  -3   6      901.97      878.24    129.48 o
   4  -3   6      792.28      831.12    191.02 o
   5  -3   6       18.39       30.79     10.44 o
   6  -3   6       27.23       23.60     24.54 o
   7  -3   6       35.10       64.81     32.57 o
   8  -3   6      105.06      122.64     97.73 o
   9  -3   6       35.46       44.94     34.81 o
 -10  -2   6       63.93      867.87     89.17 o
  -9  -2   6       22.34      365.48     71.55 o
  -8  -2   6        4.28      169.28     60.92 o
  -7  -2   6       64.54       62.39     24.99 o
  -6  -2   6      155.77      195.17     28.29 o
  -5  -2   6     1165.01     1168.47     24.70 o
  -4  -2   6       13.30       15.29      5.12 o
  -3  -2   6       93.29      136.28     15.04 o
  -2  -2   6       27.16       11.79     11.16 o
  -1  -2   6      552.42      582.82     22.44 o
   0  -2   6       36.10       47.55     12.67 o
   1  -2   6     2881.78     3127.22    236.81 o
   2  -2   6     1678.90     1880.84    204.30 o
   3  -2   6      230.64      234.49     27.41 o
   4  -2   6      137.55      121.05     16.56 o
   5  -2   6      251.77      294.42     50.71 o
   6  -2   6      200.08      310.77     66.39 o
   7  -2   6       52.24       70.81     79.55 o
   8  -2   6        2.53      -28.03     29.27 o
   9  -2   6        0.51      -37.14     43.13 o
  10  -2   6      148.99      156.07    148.69 o
  -9  -1   6       45.65      137.59    124.55 o
  -8  -1   6       16.58      119.09     56.94 o
  -7  -1   6        1.16       91.97     54.43 o
  -6  -1   6      310.79      318.75     42.49 o
  -5  -1   6      883.88      769.92     25.19 o
  -4  -1   6      536.89      543.33     25.02 o
  -3  -1   6      725.82      758.58     23.25 o
  -2  -1   6      341.97      312.73     19.11 o
  -1  -1   6      950.34      882.65     20.52 o
   0  -1   6      213.92      227.94     18.45 o
   1  -1   6     2688.25     3006.17    107.57 o
   2  -1   6     1602.22     1715.94    140.75 o
   3  -1   6     1960.82     2271.07    193.09 o
   4  -1   6       18.59       23.25     10.66 o
   5  -1   6      598.30      760.97    137.52 o
   6  -1   6      192.95      315.67     66.19 o
   7  -1   6       78.47      127.88     53.93 o
   8  -1   6        0.26       -5.29     29.26 o
   9  -1   6      218.40      363.64    201.93 o
  10  -1   6      243.62      279.51    224.60 o
  -9   0   6      100.97      447.51    359.95 o
  -8   0   6        4.14      204.57     62.10 o
  -7   0   6      519.61      575.55     98.17 o
  -6   0   6     1847.25     1713.46     51.99 o
  -5   0   6      358.33      333.26     37.38 o
  -4   0   6      202.48      222.49     17.68 o
  -3   0   6      706.05      589.43     21.27 o
  -2   0   6     1477.86     1396.90     27.07 o
  -1   0   6     1935.06     2095.62     45.98 o
   0   0   6     1494.51     1784.36     41.16 o
   1   0   6     5301.65     6232.82    168.20 o
   2   0   6     4650.51     5069.67    535.12 o
   3   0   6      286.62      344.17     37.14 o
   4   0   6       53.28       79.31     12.34 o
   5   0   6      554.43      709.97     89.20 o
   6   0   6      256.15      336.61     50.68 o
   7   0   6      127.91      238.39    114.96 o
   8   0   6       17.13       13.92     28.07 o
   9   0   6      138.84      174.36    128.71 o
  10   0   6      271.08      272.80    226.15 o
  -9   1   6        6.96      396.39    353.67 o
  -8   1   6       78.77      158.97    113.91 o
  -7   1   6      624.60      700.91    117.91 o
  -6   1   6     1540.71     1484.17     47.67 o
  -5   1   6       17.90       17.89      8.91 o
  -4   1   6      834.78      801.38     18.92 o
  -3   1   6      765.35      679.43     15.91 o
  -2   1   6     3014.69     3230.51     68.09 o
  -1   1   6      475.02      427.14     12.98 o
   0   1   6     1961.43     1926.62     28.71 o
   1   1   6     8476.51     8895.11    462.66 o
   2   1   6     4364.06     4976.88    203.80 o
   3   1   6      192.54      234.17     13.60 o
   4   1   6       68.75       71.82     13.66 o
   5   1   6      384.19      450.48     74.61 o
   6   1   6      551.25      682.55     93.27 o
   7   1   6      150.05      227.58    100.02 o
   8   1   6       56.14       70.53     40.11 o
   9   1   6      135.60      179.76     81.02 o
  10   1   6      233.09      107.62     41.73 o
  -9   2   6        7.62      391.42    380.64 o
  -8   2   6       67.37      204.83    136.29 o
  -7   2   6      599.74      711.33     95.22 o
  -6   2   6      150.73      224.05     42.59 o
  -5   2   6      196.60      201.92     43.27 o
  -4   2   6      682.38      606.22     17.63 o
  -3   2   6      690.50      603.14     16.21 o
  -2   2   6     1785.63     1740.64     35.02 o
  -1   2   6       72.03       55.33      6.85 o
   0   2   6      176.03      191.90     11.13 o
   1   2   6     6807.54     7512.49     74.67 o
   2   2   6      218.59      223.67     21.73 o
   3   2   6        1.04       -1.24      8.65 o
   4   2   6     1814.78     1979.79    196.68 o
   5   2   6      595.31      608.91     75.91 o
   6   2   6      636.60      761.30    113.30 o
   7   2   6      457.22      531.17    127.45 o
   8   2   6       22.73       45.87     19.46 o
   9   2   6      258.38      149.25     40.11 o
  10   2   6       95.74       93.94     40.40 o
  11   2   6       42.70       10.48     39.57 o
  -9   3   6      329.35      271.09    111.63 o
  -8   3   6      148.13      267.01    110.92 o
  -7   3   6       84.62      143.71     32.97 o
  -6   3   6      110.96      127.14     21.86 o
  -5   3   6     1556.73     1497.57     38.58 o
  -4   3   6      795.51      694.30     33.06 o
  -3   3   6      210.45      249.09     32.84 o
  -2   3   6      101.22      102.56     16.21 o
  -1   3   6     1753.61     1796.47     47.08 o
   0   3   6     2613.06     2639.66     81.90 o
   1   3   6       15.19        3.47      8.57 o
   2   3   6       63.12       68.70      7.05 o
   3   3   6       19.68        7.04      7.17 o
   4   3   6     3114.22     2865.22    504.51 o
   5   3   6      167.19      234.70     19.67 o
   6   3   6      292.38      359.00     26.51 o
   7   3   6     1210.18     1216.49    229.32 o
   8   3   6        5.26      -17.47     17.47 o
   9   3   6      305.81      304.64     84.57 o
  10   3   6        1.52      -35.73     35.73 o
  11   3   6       69.23       22.64     39.96 o
  -8   4   6      164.24      275.41     64.38 o
  -7   4   6       75.14      105.07     34.03 o
  -6   4   6      115.47      115.50     29.87 o
  -5   4   6      877.26      847.04     50.39 o
  -4   4   6      510.37      504.36     25.16 o
  -3   4   6      135.01      170.41     16.69 o
  -2   4   6        1.81       -0.45     11.53 o
  -1   4   6     1007.46     1050.84     29.19 o
   0   4   6     1418.21     1404.95     39.02 o
   1   4   6      349.96      304.61     37.81 o
   2   4   6      157.61      153.44     18.54 o
   3   4   6     3544.92     3447.34    371.77 o
   4   4   6     1507.28     1369.20    223.52 o
   5   4   6       85.65       93.78     22.49 o
   6   4   6      777.71      825.38    134.78 o
   7   4   6        2.84        4.99     11.12 o
   8   4   6     1079.47      981.22     72.25 o
   9   4   6       60.44       73.87     17.26 o
  10   4   6      344.31      245.67    134.74 o
  11   4   6      173.62      140.28    108.21 o
  -8   5   6       28.96       68.46     57.64 o
  -7   5   6      134.81      227.80     47.23 o
  -6   5   6      139.29      190.26     25.94 o
  -5   5   6      114.26       86.05     21.45 o
  -4   5   6     1538.74     1643.92     72.54 o
  -3   5   6      153.99      182.18     21.65 o
  -2   5   6     1132.38     1133.07     27.18 o
  -1   5   6      541.67      464.79     42.70 o
   0   5   6     1737.26     1528.88    136.20 o
   1   5   6      187.69      211.08     26.11 o
   2   5   6      436.16      377.05     40.34 o
   3   5   6      301.05      281.32     42.06 o
   4   5   6      113.52      143.03     31.53 o
   5   5   6      391.07      356.26     52.90 o
   6   5   6       10.69       11.54     11.40 o
   7   5   6      160.76      154.03     19.15 o
   8   5   6      183.88      198.33     30.45 o
   9   5   6       42.12       49.26     16.45 o
  10   5   6      196.57      145.91     41.25 o
  11   5   6      286.33      198.48    159.34 o
  -7   6   6      121.54      182.18     49.53 o
  -6   6   6      207.39      234.63     37.52 o
  -5   6   6       37.42       36.39     12.85 o
  -4   6   6       33.75       37.02     12.31 o
  -3   6   6      385.93      433.86     54.70 o
  -2   6   6       27.46       26.31     15.73 o
  -1   6   6     2784.63     2730.82    209.54 o
   0   6   6        9.73       17.21      7.76 o
   1   6   6      695.41      799.87     66.45 o
   2   6   6     3157.17     2717.33    424.21 o
   3   6   6      219.28      220.22     33.65 o
   4   6   6      103.68      105.22     13.65 o
   5   6   6       25.64       23.92     10.65 o
   6   6   6      537.60      483.01     70.77 o
   7   6   6      411.30      435.85     30.94 o
   8   6   6        6.65       10.65     12.72 o
   9   6   6      141.43      136.86     36.95 o
  10   6   6      201.85      187.48     55.31 o
  11   6   6       17.33       19.94     20.79 o
  -7   7   6      168.59      289.45     49.99 o
  -6   7   6      446.67      473.00     37.86 o
  -5   7   6        1.21        6.47     12.75 o
  -4   7   6       16.71       13.79     12.25 o
  -3   7   6      102.27      130.51     27.54 o
  -2   7   6     1147.74     1018.20    194.08 o
  -1   7   6       67.47       70.21     18.14 o
   0   7   6       62.47       58.66      9.64 o
   1   7   6      646.09      619.15     73.76 o
   2   7   6     1904.35     1681.37    264.79 o
   3   7   6      471.33      439.41     66.80 o
   4   7   6      302.16      267.87     30.17 o
   5   7   6        8.38       12.84     10.65 o
   6   7   6        3.32        6.32     10.67 o
   7   7   6      151.01      160.52     18.03 o
   8   7   6      113.40       92.21     16.92 o
   9   7   6      409.05      433.59     35.97 o
  10   7   6       74.63       88.38     30.28 o
  -6   8   6       71.42       85.86     18.29 o
  -5   8   6       40.12       50.57     14.98 o
  -4   8   6       31.14       40.93     15.02 o
  -3   8   6      587.17      522.45     98.26 o
  -2   8   6     1523.22     1260.50    373.16 o
  -1   8   6       64.20       51.38     13.82 o
   0   8   6      652.34      484.66    137.54 o
   1   8   6      872.45      706.55    104.93 o
   2   8   6     2666.07     2454.80    332.02 o
   3   8   6       18.71       19.09     11.06 o
   4   8   6      531.09      468.04     62.16 o
   5   8   6       63.03       70.74     15.26 o
   6   8   6      351.08      339.33     36.39 o
   7   8   6        0.29       -8.64     11.13 o
   8   8   6      333.99      352.41     23.70 o
   9   8   6      164.98      166.55     21.04 o
  10   8   6      136.17      122.76     21.26 o
  -5   9   6       64.92       62.74     18.49 o
  -4   9   6      291.58      300.41     60.92 o
  -3   9   6      992.22      861.09    176.36 o
  -2   9   6        6.57        7.18     14.71 o
  -1   9   6      504.42      307.51     33.61 o
   0   9   6     1179.36      806.22    201.69 o
   1   9   6      813.55      723.37    186.38 o
   2   9   6      148.36      153.33     32.30 o
   3   9   6      781.12      683.95     91.63 o
   4   9   6      110.54      126.48     21.07 o
   5   9   6       32.84       45.21     13.52 o
   6   9   6       16.99       21.69     13.56 o
   7   9   6        0.81        0.76     12.19 o
   8   9   6      347.78      385.96     26.93 o
   9   9   6      214.75      192.65     23.18 o
  10   9   6      120.54      108.52     23.39 o
  -5  10   6        7.84       12.08     17.62 o
  -4  10   6      442.54      312.09     40.50 o
  -3  10   6      315.73      180.45     31.40 o
  -2  10   6      330.54      219.72     32.58 o
  -1  10   6      242.79      201.42     30.81 o
   0  10   6      454.31      351.85     36.76 o
   1  10   6      641.02      626.69    153.95 o
   2  10   6        0.55       -2.86     10.58 o
   3  10   6      474.39      433.27     81.88 o
   4  10   6       49.34       56.43     14.68 o
   5  10   6        3.89        3.54     12.31 o
   6  10   6        8.38       13.59     13.07 o
   7  10   6      229.49      251.07     23.54 o
   8  10   6      243.88      231.74     24.44 o
   9  10   6       14.35        5.77     16.12 o
  -4  11   6       73.81       79.72     27.07 o
  -3  11   6        9.94       14.62     18.95 o
  -2  11   6        8.32        8.17     17.37 o
  -1  11   6       35.73       34.99     19.88 o
   0  11   6      384.26      334.97     37.79 o
   1  11   6      104.71       99.87     19.15 o
   2  11   6       28.05       42.82     14.20 o
   3  11   6      154.29      190.23     30.29 o
   4  11   6        2.56       -1.53     11.81 o
   5  11   6        8.99       19.73     13.54 o
   6  11   6      173.01      179.44     21.80 o
   7  11   6      494.12      482.12     31.96 o
   8  11   6       49.85       67.83     19.63 o
   9  11   6        0.09       -3.22     15.61 o
  -3  12   6        0.00        7.68     19.73 o
  -2  12   6      125.61       84.10     27.16 o
  -1  12   6      359.93      246.35     37.01 o
   0  12   6      157.48      116.28     28.05 o
   1  12   6        8.05        0.00     16.09 o
   2  12   6      444.73      444.46     76.20 o
   3  12   6      125.51      141.26     19.75 o
   4  12   6        3.38        7.16     12.99 o
   5  12   6       28.42       20.73     14.92 o
   6  12   6       71.14       60.46     17.66 o
   7  12   6      308.50      335.74     32.76 o
   8  12   6      263.99      280.08     39.30 o
  -2  13   6      193.86      151.57     34.15 o
  -1  13   6      387.29      381.82     45.22 o
   0  13   6       14.34        6.69     19.09 o
   1  13   6        2.42        4.04     17.67 o
   2  13   6      249.84      312.45     94.31 o
   3  13   6      131.61      152.82     24.89 o
   4  13   6        5.46       10.97     13.82 o
   5  13   6       46.84       64.70     18.40 o
   6  13   6       39.94       47.16     18.23 o
   7  13   6      307.01      347.71     55.83 o
   0  14   6       82.69      102.26     30.41 o
   1  14   6      193.60      252.55     41.09 o
   2  14   6      166.88      158.31     34.74 o
   3  14   6       59.33       72.67     22.77 o
   4  14   6        4.98       -3.90     14.58 o
   5  14   6       47.00       58.28     18.75 o
   6  14   6      110.40      158.66     24.13 o
  -5 -13   7      162.66      185.46     54.78 o
  -4 -13   7       17.82       31.08     21.57 o
  -3 -13   7       83.23      102.93     26.40 o
  -2 -13   7      100.57      114.06     25.98 o
  -1 -13   7       86.08      111.12     38.33 o
   0 -13   7      102.60      151.08     32.38 o
   1 -13   7       93.28      190.20     35.58 o
  -7 -12   7      169.71      132.47     37.20 o
  -6 -12   7      295.48      362.16    117.32 o
  -5 -12   7       66.14       90.48     35.16 o
  -4 -12   7       37.83       44.72     21.38 o
  -3 -12   7      138.76      186.07     37.91 o
  -2 -12   7      180.01      224.59     33.34 o
  -1 -12   7       26.61       36.41     13.06 o
   0 -12   7        7.76        1.14     26.15 o
   1 -12   7       23.27        5.00     64.05 o
   2 -12   7        6.76        3.40     18.95 o
   3 -12   7       70.19      108.07     30.26 o
  -7 -11   7      167.93      180.03     49.91 o
  -6 -11   7      130.69       84.86     23.12 o
  -5 -11   7        0.59        3.32     15.80 o
  -4 -11   7       72.96      116.27     22.68 o
  -3 -11   7       51.52      104.12     35.96 o
  -2 -11   7      172.19      196.54     36.56 o
  -1 -11   7        5.76       11.59     10.87 o
   0 -11   7      195.52      224.28     48.79 o
   1 -11   7       40.16       29.75     60.87 o
   2 -11   7       52.49       68.65     24.51 o
   3 -11   7        2.36       -5.81     16.34 o
   4 -11   7      126.74      194.04     36.51 o
  -8 -10   7      139.58       71.24     22.47 o
  -7 -10   7      128.78      139.21     39.55 o
  -6 -10   7      190.38      206.47     43.53 o
  -5 -10   7       45.22       83.15     19.82 o
  -4 -10   7      184.06      283.65     62.90 o
  -3 -10   7      425.52      431.03     93.13 o
  -2 -10   7       49.65       53.31     12.10 o
  -1 -10   7      383.20      388.21     64.45 o
   0 -10   7      279.67      263.88     43.92 o
   1 -10   7       73.50       92.22     17.30 o
   2 -10   7        9.63       -0.20     14.91 o
   3 -10   7       74.92      105.56     26.62 o
   4 -10   7      344.54      411.94     44.63 o
   5 -10   7       37.80       73.91     26.77 o
  -8  -9   7      431.56      211.01     54.77 o
  -7  -9   7       16.89       70.34     49.36 o
  -6  -9   7      190.74      226.73     55.77 o
  -5  -9   7      445.67      515.64    103.08 o
  -4  -9   7      564.33      680.12    128.43 o
  -3  -9   7       28.45       23.96     10.04 o
  -2  -9   7      129.76      134.42     26.70 o
  -1  -9   7      204.04      241.96     42.28 o
   0  -9   7       13.69       35.07     10.94 o
   1  -9   7      115.95      129.26     21.62 o
   2  -9   7      204.13      192.56     26.16 o
   3  -9   7      499.09      495.25     43.11 o
   4  -9   7      366.88      396.63     41.29 o
   5  -9   7        3.89       -3.05     16.53 o
   6  -9   7       18.77       33.12     23.67 o
  -9  -8   7      107.24       79.52     41.24 o
  -8  -8   7      631.84      479.31     61.29 o
  -7  -8   7       54.02      100.37     53.77 o
  -6  -8   7      210.42      296.91     80.28 o
  -5  -8   7     1085.20     1135.13    148.13 o
  -4  -8   7      917.85      813.80    110.81 o
  -3  -8   7       14.52       14.70      8.82 o
  -2  -8   7     1132.11     1040.41    161.52 o
  -1  -8   7       36.71       42.67     10.24 o
   0  -8   7      114.51      157.64     31.84 o
   1  -8   7       28.24       27.04     11.12 o
   2  -8   7       12.15        8.93     12.13 o
   3  -8   7      431.85      400.23     37.40 o
   4  -8   7      559.93      577.33     46.16 o
   5  -8   7       86.18       74.46     25.05 o
   6  -8   7      113.87      106.93     28.79 o
   7  -8   7       29.73       34.50     25.05 o
  -9  -7   7      101.89       25.51     79.50 o
  -8  -7   7      462.48      479.35     70.26 o
  -7  -7   7      330.18      380.58     76.73 o
  -6  -7   7      682.38      599.59     94.51 o
  -5  -7   7      838.75      779.66     83.01 o
  -4  -7   7       93.45      128.51     17.16 o
  -3  -7   7      159.94      152.60     27.50 o
  -2  -7   7      986.95      881.89    124.64 o
  -1  -7   7       22.66       15.56      8.15 o
   0  -7   7        4.86        0.87      7.64 o
   1  -7   7      185.95      213.28     55.56 o
   2  -7   7      351.97      382.76     66.21 o
   3  -7   7      354.61      308.06     32.13 o
   4  -7   7      196.54      165.64     27.61 o
   5  -7   7       57.19       70.24     38.44 o
   6  -7   7       59.40      140.99     77.41 o
   7  -7   7      152.11      237.42    103.21 o
  -9  -6   7      185.38      242.80    144.33 o
  -8  -6   7        0.06       24.09     24.92 o
  -7  -6   7      115.10      138.32     28.89 o
  -6  -6   7      259.23      272.76     31.89 o
  -5  -6   7     1250.67     1249.46     66.20 o
  -4  -6   7     1440.62     1590.57     99.20 o
  -3  -6   7       74.68       98.11     21.93 o
  -2  -6   7      862.62      689.68    112.51 o
  -1  -6   7        1.65       -3.24     11.82 o
   0  -6   7        0.32       -4.96      6.99 o
   1  -6   7      177.55      229.18     48.96 o
   2  -6   7      961.18     1136.80    179.47 o
   3  -6   7       11.11        7.83     10.71 o
   4  -6   7      574.56      667.88    336.94 o
   5  -6   7      107.85      173.08     77.81 o
   6  -6   7        2.16       17.34     14.18 o
   7  -6   7      134.82      215.38    109.43 o
   8  -6   7       22.57       33.13     21.39 o
  -9  -5   7       56.73      190.30     83.80 o
  -8  -5   7      328.96      385.70    145.71 o
  -7  -5   7     1287.50     1186.29     75.42 o
  -6  -5   7      139.92      209.25     35.98 o
  -5  -5   7      498.82      564.10     46.00 o
  -4  -5   7      139.79      171.52     16.47 o
  -3  -5   7     1963.34     2067.64    139.10 o
  -2  -5   7      300.06      214.92     37.22 o
  -1  -5   7       36.95       35.28      7.49 o
   0  -5   7      308.69      281.99     35.99 o
   1  -5   7     1185.81     1293.92    149.94 o
   2  -5   7     1151.26     1271.27    164.74 o
   3  -5   7      126.86      157.50    102.48 o
   4  -5   7       49.86       46.76     21.29 o
   5  -5   7      116.59      201.03     66.08 o
   6  -5   7      647.13      775.54    228.02 o
   7  -5   7       69.74      109.87     47.98 o
   8  -5   7      109.00      124.59     91.52 o
  -9  -4   7       15.45      332.27     79.97 o
  -8  -4   7      280.92      301.15    113.31 o
  -7  -4   7      517.71      673.62     56.31 o
  -6  -4   7     1505.24     1536.13     43.95 o
  -5  -4   7        0.17       -5.44     15.26 o
  -4  -4   7     1335.97     1456.45     32.14 o
  -3  -4   7      202.95      231.41     24.95 o
  -2  -4   7      224.10      184.53     47.99 o
  -1  -4   7        1.98        5.15      5.56 o
   0  -4   7       95.54       73.68     11.88 o
   1  -4   7     1632.21     1701.49    173.14 o
   2  -4   7     1046.04     1332.37    113.16 o
   3  -4   7       37.15       42.67     22.20 o
   4  -4   7     2754.16     3369.72    771.02 o
   5  -4   7     1085.41     1233.58    214.44 o
   6  -4   7        9.84        5.15     17.74 o
   7  -4   7       70.01       84.70     40.67 o
   8  -4   7       80.54       74.18     83.29 o
   9  -4   7       69.61       59.90     76.25 o
  -9  -3   7       52.69      392.89     75.69 o
  -8  -3   7      745.96     1064.96     89.96 o
  -7  -3   7      685.09      736.62     77.14 o
  -6  -3   7      101.30      162.63     38.90 o
  -5  -3   7       24.41       29.53     16.26 o
  -4  -3   7     1291.49     1244.09     29.08 o
  -3  -3   7     1251.88     1190.14     28.14 o
  -2  -3   7      832.83      900.13     25.23 o
  -1  -3   7       84.21       59.12     21.38 o
   0  -3   7      334.20      296.83     50.24 o
   1  -3   7      513.60      466.98     61.51 o
   2  -3   7      499.93      615.97     43.34 o
   3  -3   7      273.02      319.69     61.59 o
   4  -3   7     2191.93     2597.26    640.66 o
   5  -3   7      789.99      914.30    276.95 o
   6  -3   7       12.62       19.66     13.41 o
   7  -3   7       65.82       71.79     33.81 o
   8  -3   7       61.44       70.82     98.42 o
   9  -3   7       12.67      -34.40     34.40 o
  -9  -2   7       23.45      406.33     73.82 o
  -8  -2   7      232.32      491.02     79.52 o
  -7  -2   7        9.38       18.11     55.90 o
  -6  -2   7        9.47       12.31     14.54 o
  -5  -2   7      323.78      357.14     32.91 o
  -4  -2   7      817.07      696.08     23.38 o
  -3  -2   7      163.35      215.74     17.91 o
  -2  -2   7     1186.39     1252.67     26.76 o
  -1  -2   7       11.84        8.14     13.82 o
   0  -2   7     1575.54     1409.69    161.13 o
   1  -2   7     1261.61     1342.18    115.22 o
   2  -2   7      924.93     1015.75     92.47 o
   3  -2   7     2703.46     3040.64    363.59 o
   4  -2   7      475.82      491.92     76.09 o
   5  -2   7      754.43     1006.57    192.14 o
   6  -2   7      359.98      534.90    226.17 o
   7  -2   7      498.31      737.78    281.21 o
   8  -2   7        2.01        8.40     31.59 o
   9  -2   7       27.13       19.94     46.65 o
  10  -2   7        1.64      -23.47     41.09 o
  -9  -1   7       78.92      467.25     77.26 o
  -8  -1   7       61.24      191.03     63.68 o
  -7  -1   7        4.48       99.75     55.61 o
  -6  -1   7      178.46      172.42     30.71 o
  -5  -1   7      530.03      417.50     39.70 o
  -4  -1   7      555.20      472.23     55.19 o
  -3  -1   7       64.96       91.30     15.70 o
  -2  -1   7      368.73      338.73     24.49 o
  -1  -1   7      118.19      136.36     14.24 o
   0  -1   7      912.98      990.84     46.71 o
   1  -1   7      960.34     1152.75     39.42 o
   2  -1   7      207.96      229.11     21.92 o
   3  -1   7      140.20      161.58     16.34 o
   4  -1   7      739.06      854.85    115.25 o
   5  -1   7      172.75      242.09     37.38 o
   6  -1   7      876.03     1233.90    242.50 o
   7  -1   7      252.80      396.99    192.22 o
   8  -1   7       32.51       93.20     53.54 o
   9  -1   7       78.50      144.54     51.99 o
  10  -1   7      212.43      232.81    197.33 o
  -9   0   7      445.08     1064.52     91.48 o
  -8   0   7      165.40      325.82     71.55 o
  -7   0   7      275.54      345.34    112.40 o
  -6   0   7      736.21      664.15     70.72 o
  -5   0   7      313.81      253.15     30.05 o
  -4   0   7      507.92      489.84     22.55 o
  -3   0   7        0.83       11.08     12.31 o
  -2   0   7      316.42      323.53     35.79 o
  -1   0   7     1405.65     1420.67     24.38 o
   0   0   7      398.88      419.61     14.76 o
   1   0   7     1793.21     1976.22     74.46 o
   2   0   7     1231.88     1205.92     82.81 o
   3   0   7      923.35      966.52     72.01 o
   4   0   7      587.25      577.20     95.15 o
   5   0   7        9.96       11.66     13.56 o
   6   0   7      346.34      521.92     52.16 o
   7   0   7       13.62      -10.27     25.58 o
   8   0   7       88.97      110.06     79.52 o
   9   0   7       20.43      -12.49     37.87 o
  10   0   7       61.10       82.11     57.01 o
  -9   1   7       38.71      440.13    368.12 o
  -8   1   7      133.86      360.90    197.56 o
  -7   1   7      271.61      413.70    191.38 o
  -6   1   7     1943.40     1925.40    107.45 o
  -5   1   7      398.38      367.48     48.39 o
  -4   1   7       38.12       66.74     14.52 o
  -3   1   7        4.32        6.75      5.65 o
  -2   1   7      681.85      618.74     21.62 o
  -1   1   7    10559.08    10875.51    452.61 o
   0   1   7      606.56      622.28     15.97 o
   1   1   7     2472.05     2653.50    152.60 o
   2   1   7      100.06      101.22     11.44 o
   3   1   7      693.76      748.13     45.38 o
   4   1   7      297.51      358.06     20.88 o
   5   1   7      565.39      667.02     99.52 o
   6   1   7        3.00       -7.48     14.53 o
   7   1   7       16.18       16.45     19.08 o
   8   1   7      198.51      171.99     39.52 o
   9   1   7       36.21       30.95     37.40 o
  10   1   7      273.35      123.37     43.94 o
  -9   2   7       14.75       60.49     40.03 o
  -8   2   7      160.81      226.85    107.04 o
  -7   2   7      819.24      855.31    159.75 o
  -6   2   7     1139.27     1093.85    106.39 o
  -5   2   7      299.10      383.75     41.66 o
  -4   2   7       71.12       84.96     15.57 o
  -3   2   7      463.06      436.89     15.36 o
  -2   2   7       23.27       19.85      6.42 o
  -1   2   7       42.31       12.04      7.80 o
   0   2   7      432.38      414.86     13.81 o
   1   2   7     1527.87     1480.20     82.35 o
   2   2   7      629.81      671.59     16.77 o
   3   2   7       10.23        9.25      7.28 o
   4   2   7      444.53      456.12     76.40 o
   5   2   7     2157.49     2410.50    403.37 o
   6   2   7      218.97      216.37     21.89 o
   7   2   7      326.30      364.58     49.21 o
   8   2   7       22.96       19.17     20.96 o
   9   2   7      479.70      455.05     44.49 o
  10   2   7      204.68       78.93     40.01 o
  -8   3   7      342.53      347.17    149.21 o
  -7   3   7     1216.18     1117.23    177.34 o
  -6   3   7      877.27      898.47     51.11 o
  -5   3   7        2.52        1.14     21.23 o
  -4   3   7     1068.07     1041.61     56.80 o
  -3   3   7      525.34      476.08     16.75 o
  -2   3   7       87.99      115.95     17.15 o
  -1   3   7       41.65       34.28      6.75 o
   0   3   7      784.52      863.39     25.04 o
   1   3   7     1746.18     1695.81     45.60 o
   2   3   7      197.81      221.42     19.59 o
   3   3   7      192.97      225.82     22.32 o
   4   3   7      942.71      889.23    134.39 o
   5   3   7     1802.52     1856.97    276.45 o
   6   3   7      321.70      421.33     56.68 o
   7   3   7      602.48      624.51    139.68 o
   8   3   7      303.44      300.52     35.63 o
   9   3   7       73.32       78.84     49.01 o
  10   3   7       15.91      -24.46     36.12 o
  -8   4   7      317.79      423.15    148.09 o
  -7   4   7      968.74      840.12    112.84 o
  -6   4   7      464.96      421.37     48.97 o
  -5   4   7     1679.18     1587.50     59.98 o
  -4   4   7     1273.23     1181.67     30.22 o
  -3   4   7       15.62        5.34      8.84 o
  -2   4   7      267.72      328.95     15.49 o
  -1   4   7      636.65      694.52     21.09 o
   0   4   7     2043.65     2069.81     45.82 o
   1   4   7      661.80      703.25     19.91 o
   2   4   7        8.98        6.72      6.94 o
   3   4   7      303.04      265.39     31.62 o
   4   4   7      878.41      824.12    115.66 o
   5   4   7     1957.64     2051.25    336.57 o
   6   4   7        4.41       -0.81     11.26 o
   7   4   7      104.63      118.74     19.58 o
   8   4   7      678.59      622.57     39.94 o
   9   4   7      397.87      362.87     25.25 o
  10   4   7       88.11       60.50     35.97 o
  -8   5   7       52.18       29.92     39.22 o
  -7   5   7      971.84      952.51     93.82 o
  -6   5   7       21.51       -1.44     20.39 o
  -5   5   7       19.54       11.07     19.42 o
  -4   5   7       40.74       47.90     19.37 o
  -3   5   7     1603.88     1608.29     51.62 o
  -2   5   7       12.73        1.34     12.04 o
  -1   5   7     1029.26     1197.49     27.67 o
   0   5   7     1113.25     1122.25     63.77 o
   1   5   7       70.70       87.66     10.63 o
   2   5   7       50.19       54.36      9.74 o
   3   5   7     2191.28     1861.89    265.97 o
   4   5   7      654.69      618.66    107.31 o
   5   5   7        0.76       -8.92      9.68 o
   6   5   7      201.58      221.53     34.50 o
   7   5   7       85.90       97.30     16.01 o
   8   5   7      182.69      178.01     19.90 o
   9   5   7       19.37       -1.91     14.27 o
  10   5   7       14.08       -6.24     15.52 o
  -7   6   7       56.52      122.19     32.73 o
  -6   6   7       14.51       55.19     22.72 o
  -5   6   7        3.89        8.28     19.99 o
  -4   6   7      406.32      425.26     27.39 o
  -3   6   7      338.03      341.86     25.75 o
  -2   6   7        1.68        4.98      9.12 o
  -1   6   7     4632.40     4478.32    260.51 o
   0   6   7      628.00      590.61     61.34 o
   1   6   7      330.02      332.19     24.38 o
   2   6   7     1180.35      970.44    143.22 o
   3   6   7      782.14      687.42    124.95 o
   4   6   7        6.14        2.74      9.82 o
   5   6   7       14.97        0.31     10.52 o
   6   6   7       87.80       90.02     15.27 o
   7   6   7       10.11       11.14     12.24 o
   8   6   7       33.30       30.39     14.90 o
   9   6   7       50.91       50.91     17.20 o
  10   6   7       31.45       19.85     19.48 o
  -6   7   7       14.71       32.57     23.08 o
  -5   7   7      138.93      184.62     26.69 o
  -4   7   7      517.00      505.04     37.11 o
  -3   7   7       89.30       71.46     17.77 o
  -2   7   7      207.31      274.08     32.13 o
  -1   7   7      132.07      136.33     34.02 o
   0   7   7     1016.55      988.84     87.30 o
   1   7   7        8.67        5.21     10.01 o
   2   7   7     2504.27     2215.39    313.78 o
   3   7   7      415.08      381.68     77.59 o
   4   7   7      145.27      139.78     15.29 o
   5   7   7     1583.38     1448.99    224.01 o
   6   7   7      275.78      267.51     21.12 o
   7   7   7       22.77       37.86     13.99 o
   8   7   7        0.33       -1.96     12.71 o
   9   7   7        2.35       -7.44     13.62 o
  10   7   7      202.70      203.38     48.08 o
  -6   8   7      361.42      422.74     73.06 o
  -5   8   7      638.23      735.78     52.32 o
  -4   8   7        6.27        5.66     13.11 o
  -3   8   7      613.05      653.82     75.44 o
  -2   8   7      422.53      363.34     74.68 o
  -1   8   7      216.97      226.48     85.45 o
   0   8   7        1.53       -5.89     11.61 o
   1   8   7      385.17      314.23     47.85 o
   2   8   7      459.28      401.46     59.68 o
   3   8   7      398.37      328.26     59.11 o
   4   8   7      138.04      117.87     16.01 o
   5   8   7      336.50      321.59     22.22 o
   6   8   7      981.92     1009.78    117.02 o
   7   8   7       32.70       34.22     16.74 o
   8   8   7        5.12       -5.21     12.86 o
   9   8   7       84.28       77.70     19.17 o
  10   8   7      256.20      248.35     41.35 o
  -5   9   7      154.31      161.71     29.90 o
  -4   9   7      118.09      139.38     24.18 o
  -3   9   7      997.64      855.61    358.87 o
  -2   9   7      482.08      333.50     35.78 o
  -1   9   7        7.17        6.30     15.01 o
   0   9   7       12.40       24.96     13.93 o
   1   9   7      736.99      626.67    147.11 o
   2   9   7      512.35      440.36     58.71 o
   3   9   7      211.39      177.62     20.88 o
   4   9   7        2.47       -3.86     10.70 o
   5   9   7      827.97      804.03    120.88 o
   6   9   7      772.98      735.08     69.43 o
   7   9   7       56.73       62.51     16.49 o
   8   9   7       59.30       47.93     17.06 o
   9   9   7      292.58      342.26     26.49 o
  10   9   7      130.05      130.76     22.82 o
  -4  10   7       21.38       12.79     19.88 o
  -3  10   7      646.52      480.09     44.04 o
  -2  10   7      135.57       90.15     25.20 o
  -1  10   7      135.59       97.49     24.51 o
   0  10   7       43.71       48.77     20.32 o
   1  10   7      113.99      140.36     28.57 o
   2  10   7        8.24       -1.05     13.88 o
   3  10   7        0.54      -10.65     10.77 o
   4  10   7        1.74        9.05     12.26 o
   5  10   7      490.96      440.55     56.63 o
   6  10   7      529.21      547.49     65.45 o
   7  10   7       31.46       22.59     16.32 o
   8  10   7      174.49      175.81     23.25 o
   9  10   7      130.03      160.86     23.17 o
  -4  11   7        7.45        7.78     19.59 o
  -3  11   7       17.82       17.42     20.37 o
  -2  11   7       47.82       70.17     24.95 o
  -1  11   7      149.79      120.07     27.31 o
   0  11   7       12.31       12.94     17.67 o
   1  11   7       24.62       30.32     16.42 o
   2  11   7       81.47      106.65     43.90 o
   3  11   7       28.65       34.86     14.25 o
   4  11   7      521.20      533.00     62.80 o
   5  11   7      112.57      128.04     19.34 o
   6  11   7       16.59       14.67     14.87 o
   7  11   7      141.07      151.33     22.39 o
   8  11   7       58.79       90.44     20.68 o
   9  11   7       10.49        3.21     17.47 o
  -2  12   7        9.00        1.33     18.21 o
  -1  12   7       27.02        9.89     18.65 o
   0  12   7      150.17      127.31     29.67 o
   1  12   7      303.41      304.76     39.02 o
   2  12   7       38.43       15.52     16.36 o
   3  12   7      377.86      431.07     36.60 o
   4  12   7       77.25       92.68     17.89 o
   5  12   7       15.57       12.67     14.80 o
   6  12   7       12.44       18.06     15.49 o
   7  12   7      112.09      178.55     24.11 o
   8  12   7       66.69      109.56     22.89 o
  -1  13   7      320.98      374.59     44.73 o
   0  13   7       78.93       54.33     25.44 o
   1  13   7        1.23      -11.96     16.29 o
   2  13   7      228.91      225.63     36.96 o
   3  13   7      385.79      422.77     59.86 o
   4  13   7       76.93       92.00     19.54 o
   5  13   7       27.50       35.96     17.35 o
   6  13   7        0.88       -3.98     15.14 o
   7  13   7      109.34      171.38     29.27 o
   1  14   7        0.99       12.75     20.72 o
   2  14   7      155.35      130.26     33.12 o
   3  14   7      132.74      185.33     28.91 o
   4  14   7        4.84       -8.90     15.22 o
   5  14   7       50.38       47.86     19.34 o
  -4 -13   8        0.53        1.40     21.98 o
  -3 -13   8       13.26       29.60     21.32 o
  -2 -13   8       25.72       44.07     22.22 o
  -1 -13   8      133.71      101.47     38.33 o
   0 -13   8       16.74       41.43     23.18 o
  -6 -12   8       93.40      105.25     28.54 o
  -5 -12   8      161.70      209.68     51.94 o
  -4 -12   8        0.08      -15.31     18.67 o
  -3 -12   8        3.73        4.17     18.27 o
  -2 -12   8      115.18      146.73     32.78 o
  -1 -12   8       92.52      109.36     30.41 o
   0 -12   8        1.79       -6.19     13.49 o
   1 -12   8      171.72      247.97     37.15 o
   2 -12   8      114.22      180.01     35.09 o
  -7 -11   8       37.21       29.25     20.92 o
  -6 -11   8      310.77      401.33     68.53 o
  -5 -11   8       39.21       24.52     20.70 o
  -4 -11   8       49.57       86.93     23.36 o
  -3 -11   8       79.84      118.03     32.74 o
  -2 -11   8      169.53      231.40     44.31 o
  -1 -11   8      358.58      479.84     94.13 o
   0 -11   8       12.81       34.12     18.18 o
   1 -11   8      125.45      133.11     25.18 o
   2 -11   8      127.76      148.07     30.90 o
   3 -11   8      142.17      205.60     35.63 o
   4 -11   8        0.19       -0.49     19.00 o
  -7 -10   8      137.76      170.23     23.71 o
  -6 -10   8      335.38      342.01     58.43 o
  -5 -10   8        0.19       16.19     16.95 o
  -4 -10   8      207.41      299.93     70.20 o
  -3 -10   8      436.90      466.25     95.84 o
  -2 -10   8      108.20      181.31     44.41 o
  -1 -10   8       85.86       92.90     13.60 o
   0 -10   8       76.56       91.50     14.35 o
   1 -10   8      380.40      531.49    106.58 o
   2 -10   8      420.98      439.89     41.68 o
   3 -10   8       10.30       10.92     17.72 o
   4 -10   8      170.60      209.29     36.51 o
   5 -10   8      171.90      290.09     42.96 o
  -8  -9   8       14.15       74.21     40.20 o
  -7  -9   8      100.57       70.48     22.96 o
  -6  -9   8      130.34      172.56     56.80 o
  -5  -9   8      372.24      392.71     73.71 o
  -4  -9   8      854.65      862.73    137.97 o
  -3  -9   8      232.03      346.70     66.49 o
  -2  -9   8       84.77      153.95     32.75 o
  -1  -9   8      167.77      185.91     50.32 o
   0  -9   8      398.69      486.11     85.95 o
   1  -9   8      464.87      584.57    142.07 o
   2  -9   8      319.33      289.37     25.76 o
   3  -9   8      188.46      212.10     32.04 o
   4  -9   8      288.93      353.97     40.35 o
   5  -9   8       89.39      136.56     31.74 o
   6  -9   8        7.11       14.12     21.11 o
  -8  -8   8      328.48      291.69     49.00 o
  -7  -8   8       58.45      156.29     60.82 o
  -6  -8   8        1.11       15.45     20.85 o
  -5  -8   8      481.83      420.92     56.17 o
  -4  -8   8      752.05      820.66     95.73 o
  -3  -8   8      421.82      482.53     77.80 o
  -2  -8   8       80.06      102.18     30.47 o
  -1  -8   8       98.56      137.17     32.92 o
   0  -8   8       21.43       38.08     10.68 o
   1  -8   8      146.43      176.96     36.99 o
   2  -8   8       54.11       55.23     14.03 o
   3  -8   8      198.12      226.61     31.35 o
   4  -8   8      261.65      275.72     35.97 o
   5  -8   8        1.99       -0.89     16.78 o
   6  -8   8       17.16       38.88     22.93 o
  -9  -7   8      407.11      199.31     42.84 o
  -8  -7   8       60.76        1.93    107.94 o
  -7  -7   8       54.84       73.68     60.48 o
  -6  -7   8       62.49       48.50     56.38 o
  -5  -7   8      401.54      455.75     51.20 o
  -4  -7   8      303.68      348.82     42.82 o
  -3  -7   8      290.37      294.32     39.38 o
  -2  -7   8        4.12       -4.59     13.89 o
  -1  -7   8      567.51      496.07     99.21 o
   0  -7   8      468.21      477.40     77.72 o
   1  -7   8       23.84       21.47     13.49 o
   2  -7   8       80.22      101.26     33.98 o
   3  -7   8      541.50      512.03     39.52 o
   4  -7   8       42.76       17.27     16.24 o
   5  -7   8       62.65       73.62     23.72 o
   6  -7   8        4.02        9.25     17.47 o
   7  -7   8       78.17      211.75    117.76 o
  -9  -6   8      511.30      554.70    116.92 o
  -8  -6   8       38.82        8.86     65.67 o
  -7  -6   8       52.05       60.24     42.43 o
  -6  -6   8      306.52      352.05     34.70 o
  -5  -6   8        4.54      -11.91     17.74 o
  -4  -6   8       49.87       76.28     15.31 o
  -3  -6   8      149.10      150.21     21.84 o
  -2  -6   8       59.37       82.67     30.53 o
  -1  -6   8      855.29      796.53    112.40 o
   0  -6   8       46.83       48.86     14.50 o
   1  -6   8       47.51       44.52     10.80 o
   2  -6   8      443.18      514.21    116.69 o
   3  -6   8      375.73      340.95     24.41 o
   4  -6   8       29.89       64.75     53.27 o
   5  -6   8      204.28      275.51    103.66 o
   6  -6   8        4.04       13.85     24.42 o
   7  -6   8        1.57        8.37     33.37 o
   8  -6   8       87.36       81.73     45.96 o
  -9  -5   8      489.54      740.42    110.18 o
  -8  -5   8        5.72        2.61     37.30 o
  -7  -5   8     1133.25     1078.21     54.84 o
  -6  -5   8      280.36      400.24     45.10 o
  -5  -5   8        3.16       12.42     17.50 o
  -4  -5   8     2158.53     2331.40     62.38 o
  -3  -5   8       13.06       19.96     18.01 o
  -2  -5   8     1009.80      978.94    150.34 o
  -1  -5   8     1329.83     1240.92    205.47 o
   0  -5   8        8.17       -2.10     15.42 o
   1  -5   8       44.02       66.69     24.59 o
   2  -5   8     1364.48     1627.87    257.78 o
   3  -5   8       77.16       86.46     15.82 o
   4  -5   8        1.98       11.90     19.04 o
   5  -5   8        1.66       -9.24     10.99 o
   6  -5   8       50.26       88.91     34.39 o
   7  -5   8      259.83      355.23    135.66 o
   8  -5   8       34.94       51.90     97.26 o
  -9  -4   8      541.36      901.78    102.26 o
  -8  -4   8        4.65      127.80     75.09 o
  -7  -4   8      730.95      763.30    162.15 o
  -6  -4   8     1001.86      923.94     38.31 o
  -5  -4   8      163.48      225.88     21.76 o
  -4  -4   8      822.94      826.01     28.85 o
  -3  -4   8      797.36      868.96     28.72 o
  -2  -4   8      156.86      202.22     20.97 o
  -1  -4   8        5.07        2.74      5.62 o
   0  -4   8        9.75        3.26      6.23 o
   1  -4   8     1424.44     1514.53    166.72 o
   2  -4   8     2734.96     3291.58    424.16 o
   3  -4   8      233.94      237.24     93.74 o
   4  -4   8      278.06      322.20     75.93 o
   5  -4   8      120.07      151.88     73.02 o
   6  -4   8     1062.64     1327.34    433.58 o
   7  -4   8      308.96      408.73    147.19 o
   8  -4   8       58.25       89.84     44.26 o
   9  -4   8      202.57       83.17     46.60 o
  -9  -3   8      245.20      470.65     86.36 o
  -8  -3   8       26.47      316.67     77.51 o
  -7  -3   8      925.17      941.15     91.78 o
  -6  -3   8      365.85      374.95     67.05 o
  -5  -3   8      174.16      201.60     20.32 o
  -4  -3   8      135.09      172.49     20.33 o
  -3  -3   8     2780.83     2834.55     50.33 o
  -2  -3   8      980.64     1086.77     28.47 o
  -1  -3   8       38.06       52.98     27.55 o
   0  -3   8      688.92      626.61    115.49 o
   1  -3   8     1354.26     1289.55    165.36 o
   2  -3   8      734.99      723.90     70.79 o
   3  -3   8      225.34      269.95     55.30 o
   4  -3   8      172.49      163.12     34.59 o
   5  -3   8       66.49       77.42     46.74 o
   6  -3   8       31.00       71.05     31.96 o
   7  -3   8        7.91       10.94     31.62 o
   8  -3   8      265.62      442.85    293.74 o
   9  -3   8      135.91      196.27    158.09 o
  -9  -2   8       52.68      296.10     76.82 o
  -8  -2   8      589.19      748.68     84.00 o
  -7  -2   8      780.84      912.41     85.53 o
  -6  -2   8        9.69       11.32     19.50 o
  -5  -2   8      254.72      282.79     59.82 o
  -4  -2   8      193.89      226.71     22.58 o
  -3  -2   8      244.36      264.93     20.46 o
  -2  -2   8     1545.37     1532.36     30.57 o
  -1  -2   8      585.92      603.90     28.40 o
   0  -2   8     2529.46     3035.71    173.44 o
   1  -2   8      987.04     1165.99     87.96 o
   2  -2   8      561.25      664.71     60.31 o
   3  -2   8      452.47      613.10    106.28 o
   4  -2   8      265.16      349.87     45.69 o
   5  -2   8       30.63       39.57     13.86 o
   6  -2   8        1.13      -31.78     51.94 o
   7  -2   8       87.26      148.66     58.19 o
   8  -2   8      279.16      536.56    319.28 o
   9  -2   8        1.48      -39.05     39.05 o
  -9  -1   8      203.39      773.98     89.41 o
  -8  -1   8      285.83      543.72     79.03 o
  -7  -1   8        3.62      128.83     58.81 o
  -6  -1   8      103.24      111.03     24.33 o
  -5  -1   8        5.90        7.77     14.93 o
  -4  -1   8      353.13      320.29     24.80 o
  -3  -1   8      328.01      313.46     37.83 o
  -2  -1   8       47.77       66.91     16.75 o
  -1  -1   8     2472.72     2721.27     89.60 o
   0  -1   8     3503.79     3878.87    119.83 o
   1  -1   8      445.12      498.72     28.46 o
   2  -1   8      328.81      379.60     31.03 o
   3  -1   8     1651.59     1884.06    189.13 o
   4  -1   8      739.07      901.56    168.57 o
   5  -1   8      916.84     1198.87    164.97 o
   6  -1   8      194.94      292.95     74.98 o
   7  -1   8       85.00      181.25     90.10 o
   8  -1   8      281.11      517.10    264.53 o
   9  -1   8       12.51        4.91     34.52 o
  10  -1   8       27.09        7.48     42.81 o
  -9   0   8      282.04      553.00    385.39 o
  -8   0   8      797.78     1103.00     89.12 o
  -7   0   8        8.07       61.83    101.72 o
  -6   0   8      329.26      345.41     36.98 o
  -5   0   8      336.95      307.28     22.84 o
  -4   0   8     1109.80     1009.94     30.57 o
  -3   0   8      105.28       72.72     16.51 o
  -2   0   8       99.56      112.15     14.35 o
  -1   0   8     2531.48     2577.17     49.09 o
   0   0   8     2443.04     2426.23    140.45 o
   1   0   8      554.15      646.59     18.44 o
   2   0   8      375.43      385.51     67.43 o
   3   0   8      440.18      439.18     30.43 o
   4   0   8       18.09       10.85     14.40 o
   5   0   8      179.19      174.75     20.33 o
   6   0   8        0.80       12.27     17.66 o
   7   0   8      326.41      412.15    103.91 o
   8   0   8      492.24      781.91    326.14 o
   9   0   8        9.24      -19.54     36.37 o
  10   0   8       74.61       66.14     43.90 o
  -8   1   8      284.21      409.79    137.95 o
  -7   1   8       39.76       95.06     84.49 o
  -6   1   8      176.52      243.76    110.06 o
  -5   1   8     1459.58     1159.60     69.88 o
  -4   1   8     1687.01     1568.21     36.22 o
  -3   1   8        2.28       -4.74     12.66 o
  -2   1   8       78.36       91.05     13.86 o
  -1   1   8     2525.92     2309.10    113.11 o
   0   1   8     1720.31     1773.03     54.65 o
   1   1   8       14.84       26.01      6.98 o
   2   1   8     1423.02     1508.29     49.76 o
   3   1   8      513.83      586.79     27.72 o
   4   1   8       11.20       11.93     14.77 o
   5   1   8        6.06        3.22     14.96 o
   6   1   8        3.40       11.79     17.45 o
   7   1   8      919.88      960.58    104.87 o
   8   1   8      455.18      482.23     90.18 o
   9   1   8        9.52      -13.29     34.99 o
  10   1   8      106.24       71.55     44.58 o
  -8   2   8       51.40      204.06    140.04 o
  -7   2   8        3.92       52.77     77.14 o
  -6   2   8       12.93       49.18     38.73 o
  -5   2   8      672.60      697.90    134.20 o
  -4   2   8      708.38      591.20     26.40 o
  -3   2   8       25.63        5.07     13.20 o
  -2   2   8     1746.38     1688.99     26.37 o
  -1   2   8     2246.87     2335.82     56.98 o
   0   2   8      908.98      997.92     21.58 o
   1   2   8      388.57      423.19     19.84 o
   2   2   8     3201.43     3769.66    100.83 o
   3   2   8      108.97      102.45     13.33 o
   4   2   8      235.00      283.95     38.26 o
   5   2   8       11.76       -2.32     15.25 o
   6   2   8       87.02      104.96     37.13 o
   7   2   8      712.16      801.26    117.96 o
   8   2   8       98.39      111.12     25.97 o
   9   2   8       33.92      -11.07     36.12 o
  10   2   8      182.77       86.12     43.50 o
  -8   3   8        2.77      110.29    116.29 o
  -7   3   8       69.86      151.18     85.62 o
  -6   3   8       69.59       68.77     36.80 o
  -5   3   8      360.88      463.28    119.70 o
  -4   3   8       67.87       54.60     23.55 o
  -3   3   8      103.60      113.26     17.97 o
  -2   3   8     1942.13     1887.70     49.72 o
  -1   3   8       10.63       -0.26      7.32 o
   0   3   8       60.97       76.83      8.92 o
   1   3   8      328.60      280.98     18.17 o
   2   3   8       73.23       96.06     13.18 o
   3   3   8     1180.85     1087.65    156.50 o
   4   3   8       96.77      103.13     14.39 o
   5   3   8      351.49      364.07     60.20 o
   6   3   8     1316.89     1267.95    135.07 o
   7   3   8        0.57       11.58     19.60 o
   8   3   8      597.19      582.28     54.33 o
   9   3   8       70.03       83.37     28.20 o
  10   3   8       83.82       70.22     41.29 o
  -8   4   8      259.69      217.26     49.01 o
  -7   4   8      190.77      228.13     89.35 o
  -6   4   8        5.08       14.19     21.43 o
  -5   4   8      120.62      181.60     35.57 o
  -4   4   8      542.88      514.76     36.42 o
  -3   4   8      909.65      877.50     29.29 o
  -2   4   8      604.92      578.22     19.65 o
  -1   4   8      166.72      182.23     17.29 o
   0   4   8     1167.04     1180.32     45.05 o
   1   4   8     2248.32     2439.70     71.01 o
   2   4   8      524.86      523.39     44.37 o
   3   4   8      406.24      350.69     50.47 o
   4   4   8      440.77      400.63     60.57 o
   5   4   8     1266.70     1339.72    206.86 o
   6   4   8      546.96      536.18     70.40 o
   7   4   8      280.22      257.49     23.67 o
   8   4   8      300.85      289.15     24.26 o
   9   4   8      643.35      680.81     36.60 o
  10   4   8       38.01       32.88     25.64 o
  -7   5   8       11.19       11.79     25.18 o
  -6   5   8      164.06      199.43     28.01 o
  -5   5   8       51.49       57.46     21.97 o
  -4   5   8     1160.64     1089.58     53.20 o
  -3   5   8      516.76      524.88     34.27 o
  -2   5   8      385.23      416.38     22.30 o
  -1   5   8       16.44        6.13      9.11 o
   0   5   8     2796.08     2836.10    101.47 o
   1   5   8     1659.05     1611.75    116.06 o
   2   5   8        1.95       -2.26      9.27 o
   3   5   8      197.05      212.76     29.07 o
   4   5   8      550.83      564.32     65.18 o
   5   5   8     1340.60     1261.39    194.15 o
   6   5   8       19.47        9.36     12.31 o
   7   5   8      184.46      185.61     20.04 o
   8   5   8      282.90      317.47     26.35 o
   9   5   8      327.42      275.80     47.27 o
  10   5   8       93.10       74.68     28.61 o
  -7   6   8       60.15      120.20     36.73 o
  -6   6   8       90.06       96.14     26.18 o
  -5   6   8        3.03       16.72     20.76 o
  -4   6   8      484.06      454.06     28.79 o
  -3   6   8      465.18      444.32     27.14 o
  -2   6   8     2290.88     2488.93     97.76 o
  -1   6   8      460.86      524.61     24.72 o
   0   6   8     6006.30     6078.63    278.38 o
   1   6   8       69.77       73.36     11.64 o
   2   6   8       75.65       70.53     15.07 o
   3   6   8      244.45      210.78     16.77 o
   4   6   8        3.65       -5.18     10.52 o
   5   6   8       11.54       -0.82     11.04 o
   6   6   8       61.40       44.32     14.32 o
   7   6   8        4.45       -1.44     12.63 o
   8   6   8      212.72      199.13     21.89 o
   9   6   8      369.38      349.20     25.53 o
  10   6   8        1.46       -1.54     16.00 o
  -6   7   8        5.94       29.53     24.36 o
  -5   7   8      144.49      109.86     25.66 o
  -4   7   8      251.01      293.10     30.79 o
  -3   7   8       57.68       85.68     22.56 o
  -2   7   8      185.08      187.57     31.78 o
  -1   7   8      374.55      312.85     58.77 o
   0   7   8     1653.55     1588.21    246.74 o
   1   7   8       75.37       68.64     13.57 o
   2   7   8      380.45      352.20     54.79 o
   3   7   8      459.39      327.58     43.28 o
   4   7   8       65.16       88.01     15.05 o
   5   7   8      138.38      125.97     16.80 o
   6   7   8       63.32       65.11     15.11 o
   7   7   8      126.99      145.08     19.20 o
   8   7   8      421.65      431.19     25.74 o
   9   7   8      158.76      159.37     29.86 o
  10   7   8       11.50       14.69     16.59 o
  -5   8   8      313.16      390.47     35.54 o
  -4   8   8       75.09       77.85     23.93 o
  -3   8   8        7.72       19.86     12.56 o
  -2   8   8      336.81      323.84     61.09 o
  -1   8   8     1393.12      883.77     48.57 o
   0   8   8      165.66      170.47     64.93 o
   1   8   8      490.66      396.18    115.82 o
   2   8   8      347.34      306.25     68.87 o
   3   8   8        6.01       -6.85     10.74 o
   4   8   8       80.99       91.44     24.31 o
   5   8   8        0.48        5.23     11.87 o
   6   8   8      753.86      729.02     78.67 o
   7   8   8      298.91      289.74     22.95 o
   8   8   8       30.04       34.17     15.63 o
   9   8   8        5.42        7.13     15.95 o
  10   8   8      101.25      124.82     22.61 o
  -5   9   8      439.87      487.84     90.61 o
  -4   9   8      105.66      138.27     36.29 o
  -3   9   8      158.01      129.20     44.44 o
  -2   9   8      978.37      587.37     44.54 o
  -1   9   8      434.84      267.21     33.02 o
   0   9   8        0.40       -2.30     13.80 o
   1   9   8      155.39      101.10     18.87 o
   2   9   8        5.18       -4.33     13.35 o
   3   9   8      571.37      510.04     73.53 o
   4   9   8       79.69       79.72     16.20 o
   5   9   8      313.51      305.38     22.50 o
   6   9   8      682.89      657.74     62.32 o
   7   9   8      369.11      389.23     33.43 o
   8   9   8      181.69      176.09     22.79 o
   9   9   8      336.01      378.63     27.87 o
  -4  10   8        0.67      -17.76     42.27 o
  -3  10   8      512.69      473.47    148.34 o
  -2  10   8      741.31      530.78     45.27 o
  -1  10   8      249.61      152.80     28.98 o
   0  10   8       85.49       56.64     21.16 o
   1  10   8      321.34      273.60     58.61 o
   2  10   8      529.17      429.13     94.29 o
   3  10   8      330.29      333.95     38.58 o
   4  10   8       94.64      108.56     17.72 o
   5  10   8      610.99      588.93     64.19 o
   6  10   8      529.54      599.97     33.64 o
   7  10   8      144.42      137.85     35.94 o
   8  10   8       19.90       10.53     16.17 o
   9  10   8      161.77      189.12     25.50 o
  -3  11   8      183.90      120.12     30.22 o
  -2  11   8      400.02      363.66     41.43 o
  -1  11   8      130.09      103.05     26.72 o
   0  11   8      119.39      107.62     26.67 o
   1  11   8      219.00      251.80     85.63 o
   2  11   8      125.43      165.78     44.07 o
   3  11   8       40.02       37.76     14.71 o
   4  11   8       23.01       25.81     14.37 o
   5  11   8      282.55      276.03     24.99 o
   6  11   8       89.11      103.52     19.83 o
   7  11   8        4.74        0.48     15.37 o
   8  11   8       72.88       86.68     35.34 o
  -2  12   8        3.93       15.65     20.72 o
  -1  12   8        0.63       -7.73     17.47 o
   0  12   8       16.67       19.49     19.68 o
   1  12   8      214.70      196.94     33.96 o
   2  12   8       35.80       54.69     19.46 o
   3  12   8       70.74       97.75     21.93 o
   4  12   8        1.58       14.61     14.15 o
   5  12   8      173.97      202.98     23.83 o
   6  12   8        5.20       -0.44     14.44 o
   7  12   8       33.87       41.51     24.28 o
   8  12   8       69.35      100.24     33.71 o
   0  13   8      183.12      153.24     33.91 o
   1  13   8      253.38      200.19     35.92 o
   2  13   8        2.92        1.67     18.95 o
   3  13   8       92.10      142.51     25.94 o
   4  13   8       50.97       46.34     17.54 o
   5  13   8       18.39       13.38     16.24 o
   6  13   8       23.57        7.47     21.28 o
   3  14   8       74.63       93.37     24.82 o
   4  14   8       66.97       92.02     31.25 o
  -5 -12   9       89.22      109.40     28.95 o
  -4 -12   9       86.87       99.56     24.90 o
  -3 -12   9        1.31       -0.41     18.96 o
  -2 -12   9       11.63      -13.52     18.42 o
  -1 -12   9       39.03       74.75     41.09 o
   0 -12   9       80.58      170.25     92.05 o
   1 -12   9       48.46       83.80     26.97 o
  -6 -11   9       76.73       39.27     22.70 o
  -5 -11   9      409.68      401.98    110.43 o
  -4 -11   9      202.14      246.28     46.79 o
  -3 -11   9        1.20        6.07     16.81 o
  -2 -11   9       28.10       64.49     32.24 o
  -1 -11   9      135.69      185.21     65.31 o
   0 -11   9       19.89       18.82     48.40 o
   1 -11   9       43.67       55.95     18.60 o
   2 -11   9       34.92       43.94     21.95 o
   3 -11   9        4.84      -16.88     16.88 o
  -7 -10   9      103.15       74.14     30.68 o
  -6 -10   9      511.97      424.36     93.78 o
  -5 -10   9       98.64      141.25     32.65 o
  -4 -10   9        1.38       -2.27     16.51 o
  -3 -10   9       49.66       88.40     22.35 o
  -2 -10   9       82.75      143.29     47.82 o
  -1 -10   9       69.75      114.06     32.17 o
   0 -10   9        7.33        7.37     12.79 o
   1 -10   9       69.05       69.71     33.04 o
   2 -10   9      415.77      488.12     43.99 o
   3 -10   9       82.40       83.31     25.98 o
   4 -10   9        9.33       -1.18     18.40 o
  -7  -9   9      510.40      358.64     57.67 o
  -6  -9   9      830.10      857.01     94.48 o
  -5  -9   9        0.58        4.53     24.04 o
  -4  -9   9      687.52      728.12    121.59 o
  -3  -9   9       10.38       11.96     17.12 o
  -2  -9   9      116.19      156.25     49.12 o
  -1  -9   9       85.00       96.52     34.58 o
   0  -9   9      111.42      105.36     15.90 o
   1  -9   9      504.65      666.91    130.62 o
   2  -9   9      167.37      168.35     22.35 o
   3  -9   9        1.27        1.77     14.71 o
   4  -9   9      110.39      142.46     30.31 o
   5  -9   9      312.70      442.74     47.49 o
  -8  -8   9      200.82       -3.80    203.21 o
  -7  -8   9     1315.07     1109.05     73.42 o
  -6  -8   9      394.48      427.01     52.60 o
  -5  -8   9       85.55      105.98     31.54 o
  -4  -8   9      441.64      482.26     95.32 o
  -3  -8   9      124.64      122.99     25.16 o
  -2  -8   9       11.33       33.38     16.46 o
  -1  -8   9      445.46      387.42     81.51 o
   0  -8   9      264.22      343.15     71.33 o
   1  -8   9      432.13      569.81    145.65 o
   2  -8   9        2.34       10.79     12.06 o
   3  -8   9       19.78       12.20     15.85 o
   4  -8   9      527.07      658.48     49.80 o
   5  -8   9      462.42      662.17     53.29 o
   6  -8   9        0.41      -14.22     16.78 o
  -8  -7   9      435.50      364.75     49.77 o
  -7  -7   9      977.44      801.46    119.73 o
  -6  -7   9      149.03      184.31     50.71 o
  -5  -7   9      128.11      234.41     43.30 o
  -4  -7   9      342.13      383.46     47.35 o
  -3  -7   9      216.11      245.29     55.40 o
  -2  -7   9       36.21       34.06     17.81 o
  -1  -7   9       80.50      139.27     32.24 o
   0  -7   9      672.91      816.08    182.22 o
   1  -7   9      215.26      284.36     67.14 o
   2  -7   9        8.52       -1.78     10.50 o
   3  -7   9       10.18       -3.46     10.86 o
   4  -7   9        6.25        9.05     15.45 o
   5  -7   9      204.18      260.32     35.83 o
   6  -7   9       45.69       67.71     25.20 o
   7  -7   9       42.55       39.66     24.70 o
  -8  -6   9      191.97      225.51     56.42 o
  -7  -6   9      296.54      314.16     76.43 o
  -6  -6   9      124.71      128.27     23.53 o
  -5  -6   9      128.98      162.45     35.77 o
  -4  -6   9      167.40      195.20     23.98 o
  -3  -6   9       75.21      131.05     30.14 o
  -2  -6   9       36.18       39.81     19.76 o
  -1  -6   9      192.75      281.17     63.39 o
   0  -6   9      903.17      921.38    197.89 o
   1  -6   9      147.37      182.30     49.53 o
   2  -6   9      413.15      499.92    151.66 o
   3  -6   9      258.80      287.36     23.84 o
   4  -6   9       58.90       74.90     21.21 o
   5  -6   9        3.73       11.91     15.45 o
   6  -6   9        5.93        0.34     14.74 o
   7  -6   9      123.02      168.97     77.85 o
  -8  -5   9      191.06      166.73    119.24 o
  -7  -5   9       93.75      106.27     35.36 o
  -6  -5   9       64.71       76.10     20.22 o
  -5  -5   9       78.25       87.25     22.18 o
  -4  -5   9       16.96        6.62     17.90 o
  -3  -5   9      449.50      431.21     46.06 o
  -2  -5   9      210.13      257.32     48.07 o
  -1  -5   9      561.62      645.17     61.60 o
   0  -5   9      460.41      468.29    116.13 o
   1  -5   9       15.00       23.62      9.39 o
   2  -5   9      557.00      783.32    153.35 o
   3  -5   9      885.47      803.20     32.62 o
   4  -5   9       77.35      109.91     33.04 o
   5  -5   9       87.28      100.77     41.95 o
   6  -5   9       12.55       11.75     14.97 o
   7  -5   9       96.59      124.21     57.57 o
   8  -5   9        1.92      -49.34     54.40 o
  -8  -4   9      308.68      530.19     97.34 o
  -7  -4   9       80.45      136.07     64.71 o
  -6  -4   9      826.39      792.05     47.88 o
  -5  -4   9      991.18      955.67     46.89 o
  -4  -4   9       22.35       37.42     18.10 o
  -3  -4   9       36.31       25.20     18.37 o
  -2  -4   9     1919.06     1819.03    188.27 o
  -1  -4   9     2145.16     2254.37    370.20 o
   0  -4   9      242.55      240.87     71.28 o
   1  -4   9       22.73       32.62      8.99 o
   2  -4   9     1701.66     2132.52    348.95 o
   3  -4   9     2496.96     2614.02    657.78 o
   4  -4   9        1.05      -10.22     10.22 o
   5  -4   9       83.54       89.81     52.16 o
   6  -4   9       35.78       51.63     31.25 o
   7  -4   9      138.86      235.13    135.40 o
   8  -4   9        8.46      -28.39     37.33 o
  -9  -3   9      233.44      643.72     94.73 o
  -8  -3   9       53.32      251.32     80.16 o
  -7  -3   9      216.19      276.22     68.38 o
  -6  -3   9      814.47      737.01     43.02 o
  -5  -3   9     1093.59     1112.61     35.61 o
  -4  -3   9       51.47       65.22     18.31 o
  -3  -3   9      976.78      919.97     29.34 o
  -2  -3   9     1516.80     1729.57     37.35 o
  -1  -3   9       75.40       93.08     18.02 o
   0  -3   9      248.12      350.55     22.94 o
   1  -3   9      173.82      188.69     39.61 o
   2  -3   9     1666.18     1831.28    219.45 o
   3  -3   9     3232.41     3644.50    608.56 o
   4  -3   9      128.43      126.77     12.99 o
   5  -3   9      730.34      983.45    249.76 o
   6  -3   9      923.32     1530.07    629.45 o
   7  -3   9       95.13      130.35    114.68 o
   8  -3   9       27.13       20.37     35.82 o
   9  -3   9      157.23      319.25    270.90 o
  -8  -2   9       22.99      290.83     77.36 o
  -7  -2   9      330.97      372.25    106.98 o
  -6  -2   9     1185.44     1004.57     66.00 o
  -5  -2   9      779.62      668.92     37.70 o
  -4  -2   9       38.65       27.77     17.57 o
  -3  -2   9      860.12      822.40     31.33 o
  -2  -2   9     2159.74     2296.82     66.10 o
  -1  -2   9       35.81       67.62     16.35 o
   0  -2   9      186.19      268.40     26.80 o
   1  -2   9      579.11      607.42     56.13 o
   2  -2   9     1822.56     2089.46    195.07 o
   3  -2   9      146.00      172.56     25.05 o
   4  -2   9      273.51      346.65     53.61 o
   5  -2   9       10.58       14.36     13.46 o
   6  -2   9      118.80      216.82     80.38 o
   7  -2   9        0.51      -12.02     31.08 o
   8  -2   9        4.75      -28.84     33.15 o
   9  -2   9       39.41       95.74     62.74 o
  -8  -1   9      351.77      623.10     88.63 o
  -7  -1   9      152.81      187.76     90.74 o
  -6  -1   9       54.43      101.45     32.98 o
  -5  -1   9       15.31       19.90     16.97 o
  -4  -1   9       42.25       66.86     18.54 o
  -3  -1   9     1193.17     1200.95     34.62 o
  -2  -1   9      108.09      119.37     16.15 o
  -1  -1   9      221.57      262.40     22.95 o
   0  -1   9        2.72       -2.38      8.05 o
   1  -1   9      815.62      928.59     43.32 o
   2  -1   9      659.31      723.62     82.86 o
   3  -1   9      521.26      597.76    169.55 o
   4  -1   9      236.20      349.19     41.98 o
   5  -1   9        3.20        1.53     13.87 o
   6  -1   9      127.91      192.16     56.87 o
   7  -1   9        0.79      -22.18     28.12 o
   8  -1   9      128.83      168.52    135.80 o
   9  -1   9       90.67       89.09     66.63 o
  -8   0   9      985.54      899.94    185.03 o
  -7   0   9       48.34      127.79     90.50 o
  -6   0   9       36.81       64.96     62.55 o
  -5   0   9      116.87      136.69     27.44 o
  -4   0   9       27.32       22.62     16.25 o
  -3   0   9      871.69      805.94     37.23 o
  -2   0   9      144.46      187.30     17.24 o
  -1   0   9      591.58      646.55     22.91 o
   0   0   9       87.40       57.15     11.89 o
   1   0   9      398.50      360.30     35.18 o
   2   0   9      262.60      280.56     23.47 o
   3   0   9     2369.16     2928.33    337.66 o
   4   0   9      220.37      204.21     32.96 o
   5   0   9       33.99       47.82     17.35 o
   6   0   9      348.79      364.27     30.80 o
   7   0   9      310.58      311.68     57.95 o
   8   0   9      211.70      144.33     42.57 o
   9   0   9       39.76       33.56     40.70 o
  10   0   9       72.02        5.27     43.70 o
  -8   1   9     1278.79     1345.51    304.96 o
  -7   1   9      223.85      364.54    131.44 o
  -6   1   9       27.18       56.16     72.90 o
  -5   1   9      344.87      444.46    136.12 o
  -4   1   9       48.70       44.16     16.48 o
  -3   1   9      259.37      271.70     23.28 o
  -2   1   9      193.89      186.93     17.41 o
  -1   1   9     1001.69     1057.76     26.14 o
   0   1   9      876.73      853.25     42.72 o
   1   1   9      406.25      403.45     23.25 o
   2   1   9       39.74       29.97      8.08 o
   3   1   9     1003.72     1094.78    121.96 o
   4   1   9      492.52      542.35     65.79 o
   5   1   9      725.54      887.95    120.84 o
   6   1   9        3.42       -9.51     18.30 o
   7   1   9      370.46      411.63     60.87 o
   8   1   9      274.05      223.07     30.60 o
   9   1   9       34.76       31.05     39.61 o
  10   1   9       19.01      -31.64     40.75 o
  -8   2   9     1000.48      964.39    212.75 o
  -7   2   9        2.83      152.83    175.09 o
  -6   2   9       48.37      160.36     76.60 o
  -5   2   9      436.36      506.87    151.69 o
  -4   2   9     1250.63     1129.23     77.59 o
  -3   2   9       63.93       55.05     16.92 o
  -2   2   9      259.96      295.42     19.70 o
  -1   2   9      669.20      621.75     22.88 o
   0   2   9     2058.30     1993.19    111.05 o
   1   2   9     1660.40     1703.81     82.67 o
   2   2   9      392.23      434.37     33.01 o
   3   2   9     1930.13     1859.19    236.99 o
   4   2   9      503.48      480.47     74.29 o
   5   2   9       50.30       73.75     19.07 o
   6   2   9       75.32       93.53     23.39 o
   7   2   9      251.18      249.49     29.95 o
   8   2   9      390.62      392.04     32.11 o
   9   2   9       24.21       34.45     38.48 o
  10   2   9        0.61      -38.63     38.63 o
  -8   3   9      221.72      195.96     46.60 o
  -7   3   9      221.65      399.69    176.42 o
  -6   3   9        5.41       65.92     61.24 o
  -5   3   9      834.03      917.17    104.18 o
  -4   3   9      142.29      190.53     33.83 o
  -3   3   9        7.52       -1.46     15.12 o
  -2   3   9      335.34      360.94     21.00 o
  -1   3   9     1995.48     2132.63     86.61 o
   0   3   9      605.68      648.88     23.16 o
   1   3   9      592.81      646.68     36.36 o
   2   3   9      302.03      332.86     19.34 o
   3   3   9     1957.35     1803.99    255.28 o
   4   3   9      459.66      452.26     70.67 o
   5   3   9      140.06      145.65     16.99 o
   6   3   9      271.70      289.57     22.37 o
   7   3   9      293.17      317.24     38.62 o
   8   3   9       17.41       -0.88     22.72 o
   9   3   9        6.12       -7.92     24.32 o
  10   3   9       11.09       -1.42     32.09 o
  -7   4   9        1.41      121.80    113.70 o
  -6   4   9      216.20      248.42     93.58 o
  -5   4   9      543.87      519.73     69.23 o
  -4   4   9        3.35        2.16     24.62 o
  -3   4   9      389.58      410.45     27.24 o
  -2   4   9      789.11      802.28     27.25 o
  -1   4   9     1340.55     1357.92     47.11 o
   0   4   9       15.31       12.95      9.45 o
   1   4   9     1020.33      926.39     58.68 o
   2   4   9      241.05      308.53     29.86 o
   3   4   9       13.28       11.36     10.05 o
   4   4   9        2.58       -6.33     10.19 o
   5   4   9        1.67       -0.09     10.59 o
   6   4   9      479.84      507.23     72.19 o
   7   4   9      133.86      131.02     18.95 o
   8   4   9        3.70        3.45     13.77 o
   9   4   9      602.04      637.92     51.99 o
  10   4   9        2.70        5.45     38.19 o
  -7   5   9        4.87       47.02     27.89 o
  -6   5   9      682.02      713.47     85.79 o
  -5   5   9        9.73        7.95     21.21 o
  -4   5   9      156.66      160.93     25.25 o
  -3   5   9     2187.06     2184.56     59.85 o
  -2   5   9      680.64      670.93     34.97 o
  -1   5   9       38.96       43.35     11.28 o
   0   5   9     1495.82     1535.86     68.43 o
   1   5   9     1597.05     1668.65     74.68 o
   2   5   9      267.96      290.56     28.09 o
   3   5   9      522.59      461.05     64.76 o
   4   5   9      174.88      185.27     23.99 o
   5   5   9      344.38      351.53     72.79 o
   6   5   9      293.38      314.65     44.45 o
   7   5   9       48.14       52.14     15.60 o
   8   5   9      171.60      198.60     22.52 o
   9   5   9       39.99       47.06     17.95 o
  10   5   9      155.67      138.96     42.75 o
  -6   6   9      305.97      343.46     79.85 o
  -5   6   9       16.20       14.40     21.82 o
  -4   6   9      229.27      259.07     30.93 o
  -3   6   9       42.23       76.80     22.02 o
  -2   6   9      706.08      710.16     31.10 o
  -1   6   9      150.47      194.93     28.62 o
   0   6   9     2303.35     2465.88     90.94 o
   1   6   9       98.04      102.73     13.48 o
   2   6   9      313.03      307.60     26.68 o
   3   6   9      289.37      263.05     26.99 o
   4   6   9      436.03      368.51     64.51 o
   5   6   9      632.79      590.55     72.26 o
   6   6   9       18.07       28.76     13.43 o
   7   6   9        0.08        4.47     13.02 o
   8   6   9      131.88      140.50     20.95 o
   9   6   9       89.16      102.79     20.37 o
  10   6   9      134.44      121.93     28.65 o
  -6   7   9      210.80      197.45    100.59 o
  -5   7   9      297.51      315.33     43.99 o
  -4   7   9      193.94      282.46     32.08 o
  -3   7   9      455.45      430.23     29.58 o
  -2   7   9     1117.60     1209.06     38.78 o
  -1   7   9        1.49       -5.92     17.52 o
   0   7   9      184.09      213.88     46.80 o
   1   7   9     1623.58     1548.08    255.62 o
   2   7   9      653.55      643.13    105.20 o
   3   7   9      178.49      184.59     28.46 o
   4   7   9     1101.73      959.95    133.98 o
   5   7   9        2.64        1.73     11.53 o
   6   7   9        0.51       -9.08     11.61 o
   7   7   9      168.13      160.67     20.41 o
   8   7   9       66.65       71.95     18.33 o
   9   7   9      132.97      137.67     21.99 o
  10   7   9       27.54       24.79     19.40 o
  -5   8   9       37.49       87.15     26.45 o
  -4   8   9      190.76      244.17     31.02 o
  -3   8   9        5.66       25.32     22.27 o
  -2   8   9      114.97      107.77     44.07 o
  -1   8   9        2.07       -1.74     13.30 o
   0   8   9       10.84        7.04     13.05 o
   1   8   9       81.90       74.19     25.10 o
   2   8   9      581.25      521.34    141.11 o
   3   8   9      366.14      335.79     47.14 o
   4   8   9     1572.41     1413.37    209.36 o
   5   8   9      188.22      204.03     23.94 o
   6   8   9       20.40       19.88     13.95 o
   7   8   9      386.72      359.56     25.54 o
   8   8   9      247.55      312.04     27.62 o
   9   8   9       69.69       91.81     21.33 o
  -4   9   9      198.22      365.09     63.14 o
  -3   9   9        5.17       15.35     40.65 o
  -2   9   9        1.31       19.64     16.07 o
  -1   9   9       91.83       51.77     21.26 o
   0   9   9      425.14      414.69     76.33 o
   1   9   9        9.52       11.51     14.04 o
   2   9   9      221.05      223.36     38.43 o
   3   9   9      139.93      116.38     17.79 o
   4   9   9      556.32      573.50    114.27 o
   5   9   9       91.84       96.63     17.94 o
   6   9   9      170.20      164.72     21.11 o
   7   9   9      110.12      132.21     21.05 o
   8   9   9      181.91      206.12     24.96 o
   9   9   9        0.91       -8.40     15.91 o
  -3  10   9      155.54      194.53     54.77 o
  -2  10   9      174.68      176.53     27.19 o
  -1  10   9      615.85      407.85     40.50 o
   0  10   9       60.49       47.19     20.87 o
   1  10   9      300.82      306.98     85.45 o
   2  10   9      334.80      318.82     39.91 o
   3  10   9      311.31      252.99     22.84 o
   4  10   9      445.90      403.30     28.27 o
   5  10   9      101.45       99.54     18.59 o
   6  10   9      354.97      368.25     26.55 o
   7  10   9      242.49      264.64     51.77 o
   8  10   9       51.35       64.52     20.25 o
   9  10   9        0.12        3.69     23.87 o
  -2  11   9      399.07      260.76     38.53 o
  -1  11   9      534.37      375.38     41.48 o
   0  11   9       87.51       55.90     23.37 o
   1  11   9      400.95      295.65     38.09 o
   2  11   9      320.85      299.47     88.06 o
   3  11   9      120.42      159.62     25.04 o
   4  11   9        0.19        3.46     13.97 o
   5  11   9      329.28      326.32     35.89 o
   6  11   9       76.35      101.92     20.56 o
   7  11   9      128.29      179.96     35.06 o
   8  11   9        4.97        1.57     17.25 o
  -1  12   9       38.67       36.22     23.13 o
   0  12   9        0.33        9.65     19.04 o
   1  12   9       77.60       66.63     24.90 o
   2  12   9       71.71      105.19     22.47 o
   3  12   9      101.74       98.71     25.79 o
   4  12   9        9.57        3.94     14.98 o
   5  12   9      109.48      151.74     22.54 o
   6  12   9      175.05      209.66     25.75 o
   7  12   9       22.98       34.70     18.76 o
   1  13   9        2.08        9.35     21.16 o
   2  13   9       38.04       38.53     24.06 o
   3  13   9       96.53      133.91     39.76 o
   4  13   9      123.60      160.37     27.66 o
   5  13   9       81.49      123.68     22.73 o
   6  13   9        8.96       -3.74     21.80 o
  -3 -12  10       26.66       26.14     21.54 o
  -2 -12  10       11.92      -14.30     19.44 o
  -1 -12  10       67.15       88.48     39.52 o
   0 -12  10      288.46      196.05     46.16 o
  -5 -11  10       64.57       36.19     22.93 o
  -4 -11  10      157.33      137.95     42.87 o
  -3 -11  10      187.84      156.24     50.23 o
  -2 -11  10        0.52      -13.21     18.90 o
  -1 -11  10      185.02      319.44     90.39 o
   0 -11  10      593.41     1017.27    350.35 o
   1 -11  10        8.33       -0.10     29.92 o
   2 -11  10       18.95       47.39     23.18 o
  -6 -10  10      113.50      114.46     32.91 o
  -5 -10  10      588.78      667.80     82.65 o
  -4 -10  10      349.79      271.75     51.42 o
  -3 -10  10       11.80        3.72     19.69 o
  -2 -10  10       29.23       57.40     22.73 o
  -1 -10  10      223.36      330.82    108.87 o
   0 -10  10      428.75      685.88    299.25 o
   1 -10  10        9.47        4.97     27.16 o
   2 -10  10       42.66       53.89     22.10 o
   3 -10  10        4.87       -1.03     16.73 o
   4 -10  10       29.20       56.15     25.20 o
  -7  -9  10        5.09        0.59     36.56 o
  -6  -9  10      166.33      179.00     34.10 o
  -5  -9  10      340.35      260.54     37.13 o
  -4  -9  10       17.77       40.49     38.15 o
  -3  -9  10       12.11       27.40     28.23 o
  -2  -9  10       48.05       95.10     44.67 o
  -1  -9  10      334.26      555.46    118.22 o
   0  -9  10       23.98       71.59     61.19 o
   1  -9  10      295.59      317.90     46.55 o
   2  -9  10       84.84       73.15     18.58 o
   3  -9  10       99.40      169.58     30.51 o
   4  -9  10       17.71        8.51     19.14 o
   5  -9  10      176.57      324.25     43.50 o
  -7  -8  10       91.58      110.58     42.67 o
  -6  -8  10       73.27       66.01     28.52 o
  -5  -8  10       63.30       91.20     31.46 o
  -4  -8  10       78.78       81.22     30.78 o
  -3  -8  10      426.17      556.70    110.00 o
  -2  -8  10      231.91      394.75     90.61 o
  -1  -8  10       15.14       26.85     32.40 o
   0  -8  10       32.37       47.41     34.72 o
   1  -8  10      627.42      792.47    232.27 o
   2  -8  10      113.69      117.35     19.84 o
   3  -8  10       60.04       54.02     30.66 o
   4  -8  10        7.06       17.81     18.95 o
   5  -8  10      164.64      259.29     38.29 o
   6  -8  10       34.97       58.02     27.16 o
  -8  -7  10       91.55      -36.26    147.21 o
  -7  -7  10      125.44       66.29     73.22 o
  -6  -7  10      500.53      556.82     44.41 o
  -5  -7  10        0.64       17.86     31.66 o
  -4  -7  10       37.05       54.67     22.46 o
  -3  -7  10      378.92      491.23     63.47 o
  -2  -7  10      280.64      372.99     86.22 o
  -1  -7  10        8.76       -0.31     19.12 o
   0  -7  10      872.01     1171.88    250.41 o
   1  -7  10       79.83      180.91     65.54 o
   2  -7  10       46.33       60.28     16.01 o
   3  -7  10       62.53       50.31     15.75 o
   4  -7  10       32.01       26.52     18.90 o
   5  -7  10      173.06      259.29     36.96 o
   6  -7  10      210.86      267.80     40.06 o
  -8  -6  10      207.66      193.09     44.18 o
  -7  -6  10      129.67      102.94     37.03 o
  -6  -6  10      109.81      162.56     31.55 o
  -5  -6  10       22.70       24.16     35.00 o
  -4  -6  10       34.26       44.15     27.54 o
  -3  -6  10      465.00      539.20     69.79 o
  -2  -6  10      146.29      147.48     25.47 o
  -1  -6  10        1.10       14.02     18.48 o
   0  -6  10      621.36      905.31    174.47 o
   1  -6  10      550.50      668.77    146.96 o
   2  -6  10      737.18      721.92     32.18 o
   3  -6  10        4.03       -1.46     10.98 o
   4  -6  10       36.88       29.17     14.39 o
   5  -6  10      235.37      299.39     37.79 o
   6  -6  10        2.72      -11.86     15.65 o
   7  -6  10       24.48       18.01     21.80 o
  -8  -5  10       69.70       74.14     35.82 o
  -7  -5  10       43.80       73.40     47.29 o
  -6  -5  10       20.46       24.39     19.83 o
  -5  -5  10       24.27       32.24     19.52 o
  -4  -5  10      177.84      178.03     23.53 o
  -3  -5  10      185.32      208.26     27.12 o
  -2  -5  10        0.08       -5.52     18.44 o
  -1  -5  10       32.47       52.63     27.03 o
   0  -5  10      718.73      873.05    161.48 o
   1  -5  10      417.26      444.54     96.65 o
   2  -5  10      132.56      122.33     17.47 o
   3  -5  10        3.92        9.74     10.84 o
   4  -5  10      135.20      153.63     20.78 o
   5  -5  10       53.77       63.58     21.60 o
   6  -5  10       88.32       94.12     41.58 o
   7  -5  10       72.40       77.80    136.56 o
  -8  -4  10      149.89      366.96     98.03 o
  -7  -4  10       47.67       64.33     39.49 o
  -6  -4  10       18.31       31.01     26.13 o
  -5  -4  10      242.26      219.39     24.21 o
  -4  -4  10       56.79      104.80     20.91 o
  -3  -4  10      241.76      284.70     25.15 o
  -2  -4  10      447.66      539.50     26.79 o
  -1  -4  10      989.19     1105.71    164.31 o
   0  -4  10     1450.74     1604.74    278.30 o
   1  -4  10      170.02      204.26     51.38 o
   2  -4  10       69.26       65.87     13.82 o
   3  -4  10        4.50        4.77     10.75 o
   4  -4  10       44.74       53.11     17.86 o
   5  -4  10       16.15       15.20     12.39 o
   6  -4  10      188.19      310.31    237.96 o
   7  -4  10       25.77       24.79     36.97 o
   8  -4  10       96.37      165.27    141.21 o
  -8  -3  10       35.15      298.02     86.36 o
  -7  -3  10        0.83       41.93     91.80 o
  -6  -3  10      276.60      268.86     50.50 o
  -5  -3  10      418.48      401.27     71.58 o
  -4  -3  10     1852.75     1768.25     43.90 o
  -3  -3  10      344.63      369.17     32.96 o
  -2  -3  10     7250.06     8072.83    211.06 o
  -1  -3  10     1245.54     1371.98     81.60 o
   0  -3  10      238.59      323.55     40.54 o
   1  -3  10      147.12      173.86     35.99 o
   2  -3  10      761.17      939.22    166.93 o
   3  -3  10       28.01       35.38     17.38 o
   4  -3  10       35.37       57.73     32.00 o
   5  -3  10       31.39       39.38     18.80 o
   6  -3  10      207.46      327.70    129.84 o
   7  -3  10      363.92      556.30    323.78 o
   8  -3  10      156.16      138.21    134.25 o
  -8  -2  10       27.73      195.46     77.46 o
  -7  -2  10      115.60      132.97    107.62 o
  -6  -2  10      525.60      451.81     85.06 o
  -5  -2  10      841.32      804.31     33.52 o
  -4  -2  10      734.08      713.34     36.71 o
  -3  -2  10      567.22      567.36     29.89 o
  -2  -2  10     2516.43     2639.87     96.79 o
  -1  -2  10     2431.62     2719.64    109.96 o
   0  -2  10        7.49       26.43     18.51 o
   1  -2  10      527.80      574.16    189.90 o
   2  -2  10      329.28      369.65     68.31 o
   3  -2  10      163.83      166.81     28.89 o
   4  -2  10       84.62      115.86     25.37 o
   5  -2  10        4.20        4.62     13.96 o
   6  -2  10     1563.93     2273.43    546.53 o
   7  -2  10      254.16      496.97    250.38 o
   8  -2  10       29.41       45.82     40.16 o
   9  -2  10       10.33      -17.75     37.43 o
  -8  -1  10        3.46      303.87     80.70 o
  -7  -1  10       92.73      198.03    159.02 o
  -6  -1  10     1164.37      953.02    128.39 o
  -5  -1  10      455.81      403.06    104.71 o
  -4  -1  10       12.80       23.91     24.85 o
  -3  -1  10     1528.95     1468.21     40.83 o
  -2  -1  10     1373.82     1317.61     63.02 o
  -1  -1  10      270.44      355.67     32.77 o
   0  -1  10      130.53      142.24     26.22 o
   1  -1  10      312.56      282.72     21.75 o
   2  -1  10      201.13      221.82     25.52 o
   3  -1  10       28.54       37.17     30.14 o
   4  -1  10      150.71      153.65     27.02 o
   5  -1  10      550.26      671.31    150.81 o
   6  -1  10      217.43      225.88     41.95 o
   7  -1  10      142.07      151.77     27.55 o
   8  -1  10        0.19      -34.50     34.50 o
   9  -1  10       21.09       -1.13     41.63 o
  -8   0  10        0.55      125.34    127.01 o
  -7   0  10      205.14      290.63    114.14 o
  -6   0  10       18.43       91.65     62.64 o
  -5   0  10        0.51       29.57     36.04 o
  -4   0  10        1.38      -10.94     16.06 o
  -3   0  10      176.87      233.89     19.84 o
  -2   0  10      555.72      521.04     42.11 o
  -1   0  10       55.31       67.79     16.83 o
   0   0  10      317.20      372.91     58.26 o
   1   0  10       44.18       30.84     12.14 o
   2   0  10      497.00      542.61     49.33 o
   3   0  10       73.65       81.30     26.38 o
   4   0  10      213.73      231.52     51.32 o
   5   0  10      505.21      556.99    103.18 o
   6   0  10      141.71      182.48     27.58 o
   7   0  10        0.53        6.20     20.62 o
   8   0  10      177.38      149.70     44.83 o
   9   0  10      100.21       72.83     43.16 o
  -8   1  10        2.36      208.23    214.70 o
  -7   1  10      208.34      342.35    133.85 o
  -6   1  10      311.46      348.96     78.83 o
  -5   1  10        7.78       -5.03     22.24 o
  -4   1  10      373.58      362.34     38.69 o
  -3   1  10      291.84      332.08     22.00 o
  -2   1  10      259.22      276.01     21.04 o
  -1   1  10       29.20       48.48     15.84 o
   0   1  10      303.78      292.96     24.95 o
   1   1  10      464.38      429.76     35.63 o
   2   1  10      195.27      178.83     19.10 o
   3   1  10       50.71       51.02     21.18 o
   4   1  10      284.28      345.51     31.93 o
   5   1  10       48.16       54.55     19.17 o
   6   1  10       10.43       16.83     20.39 o
   7   1  10        0.21      -19.19     19.19 o
   8   1  10      308.05      367.45     90.03 o
   9   1  10      161.10      136.95     47.09 o
  -7   2  10      463.40      727.91    282.17 o
  -6   2  10       13.10      112.38     99.58 o
  -5   2  10        1.25       31.80     73.30 o
  -4   2  10      884.77      852.66     70.06 o
  -3   2  10      938.26      870.80     50.88 o
  -2   2  10       45.43       67.44     16.49 o
  -1   2  10      768.59      771.87     26.50 o
   0   2  10     1000.13     1055.31     29.58 o
   1   2  10     3476.34     3359.32    286.56 o
   2   2  10        0.15       -5.91      7.97 o
   3   2  10      729.63      842.71     38.03 o
   4   2  10      566.00      520.54     58.17 o
   5   2  10      310.18      286.79     60.41 o
   6   2  10       10.64        8.18     20.27 o
   7   2  10      232.00      206.78     29.59 o
   8   2  10      235.53      213.54     31.81 o
   9   2  10       82.30       82.97     42.62 o
  10   2  10        1.39       -3.30     42.47 o
  -7   3  10       88.19      203.09    121.02 o
  -6   3  10       30.84      125.35     83.24 o
  -5   3  10      208.89      338.91    149.18 o
  -4   3  10      960.39      979.15    135.97 o
  -3   3  10      997.76      998.87     65.30 o
  -2   3  10      244.18      285.26     31.69 o
  -1   3  10     2584.83     2534.10     77.38 o
   0   3  10     1660.47     1849.75     72.56 o
   1   3  10     2719.83     2758.61    202.08 o
   2   3  10        1.37      -10.13     14.32 o
   3   3  10      747.72      718.04     90.54 o
   4   3  10      734.12      761.96     95.15 o
   5   3  10        2.94       -2.83     10.88 o
   6   3  10       20.26        7.77     12.56 o
   7   3  10      704.15      692.51     38.48 o
   8   3  10        8.57       10.22     14.80 o
   9   3  10       67.75       74.33     19.82 o
  10   3  10        2.81      -11.30     25.47 o
  -7   4  10       63.51      196.58    130.33 o
  -6   4  10       43.66      107.50     87.32 o
  -5   4  10      292.95      429.41    221.45 o
  -4   4  10     1063.16      984.53     87.45 o
  -3   4  10      225.92      323.79     73.64 o
  -2   4  10     2133.03     2131.56     71.11 o
  -1   4  10     1095.14     1103.12     57.20 o
   0   4  10        2.67       -6.52      9.86 o
   1   4  10      352.11      356.53     30.15 o
   2   4  10        1.98       -5.32     14.95 o
   3   4  10      304.58      287.34     26.64 o
   4   4  10       57.06       57.79     13.47 o
   5   4  10       59.57       68.21     15.55 o
   6   4  10      615.24      559.92     31.39 o
   7   4  10      978.68      936.06     40.06 o
   8   4  10       59.76       81.98     18.70 o
   9   4  10       33.77       31.78     17.84 o
  10   4  10       79.40       85.51     27.08 o
  -6   5  10      490.40      459.29    166.07 o
  -5   5  10      303.17      309.29    100.54 o
  -4   5  10       71.81      110.40     31.51 o
  -3   5  10      547.55      568.80     41.34 o
  -2   5  10     3399.31     3326.53     87.25 o
  -1   5  10       33.61       42.49     22.86 o
   0   5  10       91.27       97.12     13.09 o
   1   5  10      817.74      947.59     70.87 o
   2   5  10        6.82        4.34     20.83 o
   3   5  10      540.03      454.81     61.48 o
   4   5  10       20.43       21.48     12.06 o
   5   5  10       20.83       20.32     12.81 o
   6   5  10      420.04      426.75     44.08 o
   7   5  10      710.21      645.94     34.67 o
   8   5  10        0.81       -4.48     13.82 o
   9   5  10      149.96      137.83     29.66 o
  10   5  10       51.56       54.40     34.82 o
  -6   6  10       23.67       40.89     26.98 o
  -5   6  10      141.53      126.93     31.13 o
  -4   6  10       44.56       46.45     23.46 o
  -3   6  10     1862.48     1774.50     77.35 o
  -2   6  10      602.73      594.40     31.24 o
  -1   6  10      132.77      123.43     21.54 o
   0   6  10      159.28      231.63     28.14 o
   1   6  10      160.98      181.63     26.43 o
   2   6  10       69.07       57.55     33.19 o
   3   6  10       13.06       15.57     12.05 o
   4   6  10       44.47       39.35     13.55 o
   5   6  10      225.78      237.10     20.93 o
   6   6  10      769.08      662.65     33.82 o
   7   6  10      188.35      165.52     30.01 o
   8   6  10       67.39       70.47     18.44 o
   9   6  10       59.52       56.01     19.57 o
  -5   7  10       19.58       73.22     26.87 o
  -4   7  10      290.55      406.07    104.57 o
  -3   7  10       42.32       61.91     23.29 o
  -2   7  10      107.77      150.98     25.52 o
  -1   7  10      359.84      381.78     31.10 o
   0   7  10     1048.82     1158.76     42.54 o
   1   7  10     1194.07     1263.69    191.27 o
   2   7  10      234.91      247.05     73.62 o
   3   7  10       31.67       27.56     13.29 o
   4   7  10       78.24       87.59     16.16 o
   5   7  10      645.91      585.43     75.21 o
   6   7  10      215.18      206.78     21.86 o
   7   7  10       23.13       38.71     15.95 o
   8   7  10        1.31      -13.88     13.88 o
   9   7  10       13.04        9.33     17.56 o
  -4   8  10      229.02      303.47     55.02 o
  -3   8  10      406.52      391.36     43.71 o
  -2   8  10      574.94      642.93     61.46 o
  -1   8  10        0.03       12.35     36.07 o
   0   8  10      433.32      409.31     62.80 o
   1   8  10      415.88      410.85     65.82 o
   2   8  10      299.53      324.41     79.38 o
   3   8  10      139.04      133.71     18.54 o
   4   8  10      988.10      923.25    153.66 o
   5   8  10      352.91      409.52     54.59 o
   6   8  10      178.18      184.13     27.14 o
   7   8  10       40.05       54.02     17.28 o
   8   8  10       28.58       49.00     18.35 o
   9   8  10       25.08       40.46     18.31 o
  -4   9  10      164.57      287.63     62.00 o
  -3   9  10      475.78      637.67     67.27 o
  -2   9  10       91.50      131.98     46.50 o
  -1   9  10       61.78       51.38     42.03 o
   0   9  10      118.43      103.65     22.24 o
   1   9  10      326.52      277.35     42.97 o
   2   9  10       53.94       73.45     19.45 o
   3   9  10      122.08      125.38     26.49 o
   4   9  10      142.37      156.96     20.01 o
   5   9  10      519.24      539.41     47.22 o
   6   9  10        9.46       -8.91     13.49 o
   7   9  10      355.83      371.49     40.21 o
   8   9  10      189.57      205.86     25.04 o
   9   9  10        0.70      -11.12     22.10 o
  -3  10  10       85.16       90.15     50.49 o
  -2  10  10      280.52      270.90     57.67 o
  -1  10  10      527.33      706.90     65.15 o
   0  10  10      300.32      203.45     38.21 o
   1  10  10        3.03       17.00     15.46 o
   2  10  10        6.02       -9.84     15.08 o
   3  10  10      223.26      221.77     55.31 o
   4  10  10      209.99      233.71     27.79 o
   5  10  10      116.91      100.37     19.56 o
   6  10  10       18.67       18.83     16.33 o
   7  10  10      192.48      227.68     39.64 o
   8  10  10       24.83       14.49     17.57 o
   0  11  10      129.42      124.85     29.08 o
   1  11  10       55.73       40.06     22.34 o
   2  11  10       16.29       15.70     18.53 o
   3  11  10      289.17      295.07     65.13 o
   4  11  10      116.22       89.08     19.16 o
   5  11  10       15.14        2.06     15.41 o
   6  11  10      173.84      182.19     27.70 o
   7  11  10      132.08      148.27     36.18 o
   0  12  10      157.56      136.12     31.69 o
   1  12  10       37.47       62.30     25.29 o
   2  12  10       37.95       50.71     19.82 o
   3  12  10       79.44       76.50     22.31 o
   4  12  10        1.89       -6.40     17.69 o
   5  12  10       51.19       85.67     20.59 o
   6  12  10      170.46      219.76     26.84 o
   2  13  10       49.44       59.05     26.72 o
   3  13  10      236.46      310.61     53.22 o
   4  13  10        3.23        2.02     20.82 o
  -4 -11  11       22.85       15.89     34.45 o
  -3 -11  11       52.50       59.57     30.01 o
  -2 -11  11        6.64      -18.79     25.86 o
  -1 -11  11       34.97       65.75     32.97 o
   0 -11  11      145.18      171.01     44.63 o
   1 -11  11       62.55       72.44     37.45 o
  -5 -10  11       13.67       -4.83     36.02 o
  -4 -10  11      110.67       82.84     76.50 o
  -3 -10  11      208.61      263.63    121.97 o
  -2 -10  11        9.06       29.21     47.46 o
  -1 -10  11      223.10      499.80    146.45 o
   0 -10  11      199.85      182.67     43.01 o
   1 -10  11      129.72      123.47     39.47 o
  -6  -9  11       14.19      -18.20     26.06 o
  -5  -9  11      214.96      197.53     35.63 o
  -4  -9  11      252.35      229.96     36.29 o
  -3  -9  11        2.39       45.57     43.04 o
  -2  -9  11       55.43      159.48     55.97 o
  -1  -9  11      363.26      548.39    105.22 o
   0  -9  11       68.03      185.56    126.96 o
   1  -9  11       45.55       44.49     32.43 o
   2  -9  11        8.64        6.15     29.08 o
   3  -9  11       95.91      137.15     28.74 o
   4  -9  11      100.00      212.39     36.42 o
  -6  -8  11       57.54       91.15     30.89 o
  -5  -8  11       95.36       54.51     28.59 o
  -4  -8  11      132.75      164.07     82.62 o
  -3  -8  11       74.98      104.71     54.35 o
  -2  -8  11      337.05      453.43     99.36 o
  -1  -8  11       80.53      204.67     68.20 o
   0  -8  11        1.86       17.52     29.51 o
   1  -8  11        1.74      -18.55     25.84 o
   2  -8  11      153.72      145.91     37.65 o
   3  -8  11      149.01      182.33     24.10 o
   4  -8  11       49.12       67.22     24.36 o
   5  -8  11       14.63       -4.67     16.78 o
  -7  -7  11        2.97       -3.37     26.60 o
  -6  -7  11       49.48       10.26     67.70 o
  -5  -7  11      160.27      175.99     37.54 o
  -4  -7  11       53.56       79.19     40.14 o
  -3  -7  11      283.51      297.24     94.75 o
  -2  -7  11      290.52      464.33    112.49 o
  -1  -7  11      301.42      467.96    108.27 o
   0  -7  11      207.22      307.80     76.96 o
   1  -7  11      790.94      598.10     51.67 o
   2  -7  11       44.79       15.85     27.85 o
   3  -7  11       60.88       60.38     17.61 o
   4  -7  11       25.27       25.20     18.85 o
   5  -7  11       14.80       34.84     21.50 o
   6  -7  11      186.03      266.42     41.29 o
  -7  -6  11      206.41      224.73     32.01 o
  -6  -6  11      205.18      205.12     32.40 o
  -5  -6  11      160.66      167.85     47.50 o
  -4  -6  11       31.17       17.05     40.96 o
  -3  -6  11      334.34      403.28     50.95 o
  -2  -6  11      624.69      730.32    127.66 o
  -1  -6  11      579.86      707.38    113.76 o
   0  -6  11      184.65      351.97     73.21 o
   1  -6  11     1065.43     1268.24    390.41 o
   2  -6  11      109.00      137.10     35.38 o
   3  -6  11       49.42       30.06     14.29 o
   4  -6  11        8.08       -0.62     14.66 o
   5  -6  11       78.69      113.97     27.61 o
   6  -6  11        2.06        0.05     18.26 o
  -7  -5  11      269.96      212.22     48.47 o
  -6  -5  11       68.37       49.89     25.12 o
  -5  -5  11      140.98      164.28     29.10 o
  -4  -5  11       34.12       43.40     22.08 o
  -3  -5  11      266.19      374.21     37.28 o
  -2  -5  11      641.29      677.79     86.76 o
  -1  -5  11      566.35      630.29     80.03 o
   0  -5  11      427.94      581.63    121.86 o
   1  -5  11     2579.23     3584.46    653.84 o
   2  -5  11       49.77       50.19     14.11 o
   3  -5  11       82.59       75.75     21.11 o
   4  -5  11      199.59      229.81     24.48 o
   5  -5  11      149.51      182.67     31.20 o
  -8  -4  11      469.35      584.86    106.69 o
  -7  -4  11      458.81      425.78     68.65 o
  -6  -4  11      211.23      163.37     32.06 o
  -5  -4  11        1.21       19.05     22.84 o
  -4  -4  11      425.19      490.52     31.51 o
  -3  -4  11      107.66      130.97     22.23 o
  -2  -4  11      945.69     1014.64     40.08 o
  -1  -4  11      221.82      267.73     55.42 o
   0  -4  11     1026.51     1128.15    211.38 o
   1  -4  11     1054.17     1388.26    239.90 o
   2  -4  11      111.52       84.54     30.85 o
   3  -4  11        1.20       11.32     23.37 o
   4  -4  11      214.80      194.04     37.35 o
   5  -4  11       90.37       58.66     28.94 o
   6  -4  11        0.31      -10.61     34.89 o
   7  -4  11       48.30       27.19     39.84 o
  -8  -3  11       45.68      324.74     89.61 o
  -7  -3  11      528.99      480.39    146.40 o
  -6  -3  11      223.79      260.03     57.03 o
  -5  -3  11      798.97      800.66     45.48 o
  -4  -3  11      835.75      823.48     36.15 o
  -3  -3  11      286.52      306.42     29.91 o
  -2  -3  11      113.18      132.65     30.65 o
  -1  -3  11      291.68      358.93     25.48 o
   0  -3  11     1675.55     1878.72    152.93 o
   1  -3  11       76.44      154.04     32.98 o
   2  -3  11        4.91       16.78     25.44 o
   3  -3  11        4.63      -22.19     22.19 o
   4  -3  11      905.82      870.53     55.56 o
   5  -3  11       35.71       23.13     20.88 o
   6  -3  11        2.29      -10.39     19.02 o
   7  -3  11       14.18      -12.11     34.35 o
   8  -3  11      175.60      260.08    144.97 o
  -7  -2  11      256.39      371.79    159.22 o
  -6  -2  11       18.20       25.95     53.44 o
  -5  -2  11      794.68      699.59     49.64 o
  -4  -2  11      335.00      323.50     44.06 o
  -3  -2  11        7.32       12.89     19.06 o
  -2  -2  11      553.88      609.10     61.18 o
  -1  -2  11     2366.51     2525.20    112.63 o
   0  -2  11       10.42       11.45     20.28 o
   1  -2  11     1345.31     1479.10    443.83 o
   2  -2  11       37.92       -5.22     24.16 o
   3  -2  11      345.02      332.81     41.14 o
   4  -2  11      749.10     1000.02    205.48 o
   5  -2  11      119.50      117.69     25.57 o
   6  -2  11       16.35       17.14     21.13 o
   7  -2  11      384.89      508.74     54.03 o
  -7  -1  11       38.31      136.59    129.96 o
  -6  -1  11       35.94      162.04    138.18 o
  -5  -1  11      697.91      623.59     67.97 o
  -4  -1  11      134.03      191.36     27.08 o
  -3  -1  11       32.19       56.25     20.98 o
  -2  -1  11      444.57      524.83     83.22 o
  -1  -1  11      789.29      873.60     35.05 o
   0  -1  11      905.44     1011.23     70.12 o
   1  -1  11      115.51      137.24     19.53 o
   2  -1  11      406.47      508.88    187.42 o
   3  -1  11      421.34      481.45     83.15 o
   4  -1  11      345.65      446.28    125.14 o
   5  -1  11       85.71      105.14     24.45 o
   6  -1  11      126.33      166.21     28.23 o
   7  -1  11      117.53      134.38     28.68 o
   8  -1  11      126.76      116.83     45.27 o
   9  -1  11       60.77       58.12     47.14 o
  -7   0  11      102.31      262.39    151.08 o
  -6   0  11       73.87      178.92    154.96 o
  -5   0  11       58.51       66.80     28.72 o
  -4   0  11        4.97       -4.09     18.04 o
  -3   0  11       37.22       43.73     30.35 o
  -2   0  11      249.05      280.67     31.06 o
  -1   0  11      536.68      563.40     26.11 o
   0   0  11       91.42       86.67     18.97 o
   1   0  11      447.77      419.29     60.75 o
   2   0  11      261.01      232.59     39.44 o
   3   0  11      525.91      670.84     98.52 o
   4   0  11       26.00       17.46     17.61 o
   5   0  11      219.29      242.51     51.13 o
   6   0  11      478.32      512.52     35.02 o
   7   0  11       46.45       57.75     24.80 o
   8   0  11       22.80        9.89     37.50 o
   9   0  11       15.66      -22.34     41.04 o
  -7   1  11      235.49      404.10    154.86 o
  -6   1  11       44.84      161.08     94.43 o
  -5   1  11       28.02       38.90     27.19 o
  -4   1  11       24.85       33.47     18.78 o
  -3   1  11        4.34       15.23     28.11 o
  -2   1  11      756.94      729.84     32.92 o
  -1   1  11      149.21      158.13     19.78 o
   0   1  11        0.61       -9.69     16.11 o
   1   1  11      599.30      674.23     68.03 o
   2   1  11      567.05      455.51     50.65 o
   3   1  11      106.71      115.98     25.15 o
   4   1  11      247.83      262.51     25.35 o
   5   1  11      309.10      280.37     33.09 o
   6   1  11      149.08      161.40     28.44 o
   7   1  11        0.32        0.48     21.29 o
   8   1  11        0.23      -19.95     23.72 o
   9   1  11       72.68       37.30     42.37 o
  -7   2  11      369.21      595.63    230.28 o
  -6   2  11      164.47      317.36    153.22 o
  -5   2  11       82.68      118.16     77.43 o
  -4   2  11      121.53      153.80     32.40 o
  -3   2  11     3075.39     2684.50    106.27 o
  -2   2  11      394.54      408.23     55.18 o
  -1   2  11      208.67      274.74     24.69 o
   0   2  11       19.46        0.85     16.90 o
   1   2  11      393.34      445.05     33.39 o
   2   2  11      476.62      420.95     61.22 o
   3   2  11        0.12      -16.34     20.04 o
   4   2  11       18.94        8.56     11.60 o
   5   2  11      148.34      137.38     18.19 o
   6   2  11      348.43      307.21     29.72 o
   7   2  11        7.69       -1.31     21.19 o
   8   2  11       25.75       -0.66     23.48 o
   9   2  11       50.18       27.76     28.00 o
  -7   3  11      443.58      408.89     47.88 o
  -6   3  11       91.77      323.20    170.56 o
  -5   3  11       18.50       74.27    118.65 o
  -4   3  11      773.57      789.25    181.29 o
  -3   3  11     2822.82     2590.68    188.75 o
  -2   3  11      137.44      176.19     27.25 o
  -1   3  11      600.06      600.34     32.46 o
   0   3  11      301.94      356.23     37.40 o
   1   3  11      160.92      207.39     27.94 o
   2   3  11      193.68      179.01     16.10 o
   3   3  11       48.60       25.50     23.66 o
   4   3  11      988.52      918.78    123.89 o
   5   3  11      255.92      295.93     36.49 o
   6   3  11       60.74       60.53     16.26 o
   7   3  11        0.80       -9.85     13.35 o
   8   3  11      117.62      121.81     22.76 o
   9   3  11       60.72       60.27     27.78 o
  -6   4  11        0.22       87.29     96.43 o
  -5   4  11       23.76       66.29    110.97 o
  -4   4  11     1336.52     1412.95    255.67 o
  -3   4  11      915.82     1076.84    167.86 o
  -2   4  11      459.46      500.99     69.79 o
  -1   4  11      149.15      174.14     26.67 o
   0   4  11     1134.62     1230.75     70.80 o
   1   4  11      134.15      164.78     35.29 o
   2   4  11      245.38      171.22     19.62 o
   3   4  11      505.14      686.09     52.36 o
   4   4  11      100.23      123.61     33.15 o
   5   4  11      663.16      621.62     61.55 o
   6   4  11       40.17       32.69     15.32 o
   7   4  11      141.70      129.97     20.05 o
   8   4  11      317.08      453.17     39.02 o
   9   4  11        1.74       -9.71     16.50 o
  -6   5  11       40.46       78.11     90.86 o
  -5   5  11      542.52      597.26    158.34 o
  -4   5  11      633.81      602.97    125.22 o
  -3   5  11      208.81      266.44     59.03 o
  -2   5  11      145.10      164.72     30.46 o
  -1   5  11      120.32      153.89     23.04 o
   0   5  11      807.41      896.18     60.60 o
   1   5  11      174.30      192.45     35.81 o
   2   5  11      510.09      565.82     49.06 o
   3   5  11       63.86       71.34     29.06 o
   4   5  11       55.14       54.98     14.20 o
   5   5  11      206.85      201.33     21.98 o
   6   5  11      110.81      100.48     18.18 o
   7   5  11      208.85      203.49     30.75 o
   8   5  11      368.84      443.77     35.71 o
   9   5  11       72.20       61.55     20.72 o
  -5   6  11       16.10       46.65     47.07 o
  -4   6  11      425.14      528.05     69.18 o
  -3   6  11        0.17       -5.31     21.93 o
  -2   6  11      157.58      217.14     32.55 o
  -1   6  11      499.55      552.91     34.62 o
   0   6  11       37.75       37.77     23.40 o
   1   6  11      219.38      262.93     43.06 o
   2   6  11      789.05      975.89     60.04 o
   3   6  11      617.52      591.04    116.43 o
   4   6  11      192.52      177.33     19.46 o
   5   6  11        3.91       -1.03     12.42 o
   6   6  11      405.38      403.63     25.31 o
   7   6  11      436.72      433.78     52.88 o
   8   6  11        8.06       20.67     16.72 o
   9   6  11       51.55       61.17     28.37 o
  -5   7  11       17.18       81.06     58.09 o
  -4   7  11      132.21      140.60     33.39 o
  -3   7  11        0.85       25.86     23.57 o
  -2   7  11      151.93      228.88     54.28 o
  -1   7  11        3.17        9.43     22.81 o
   0   7  11      222.20      266.21     31.60 o
   1   7  11       11.68       16.44     30.71 o
   2   7  11     2326.62     1965.52    419.66 o
   3   7  11       74.25       71.61     19.59 o
   4   7  11        8.63       -0.34     12.03 o
   5   7  11       47.10       28.17     14.70 o
   6   7  11      324.49      316.46     24.28 o
   7   7  11      172.41      220.30     24.26 o
   8   7  11       40.03       36.16     17.94 o
   9   7  11        7.23        8.62     17.39 o
  -4   8  11       37.93       75.17     35.37 o
  -3   8  11      137.57      258.70     60.18 o
  -2   8  11      156.16      308.01     58.17 o
  -1   8  11      436.66      454.41     54.87 o
   0   8  11      212.14      282.04     65.01 o
   1   8  11      129.92      103.88     37.03 o
   2   8  11     1388.82     1222.14    225.51 o
   3   8  11      674.10      667.41     95.39 o
   4   8  11      164.51      166.43     20.66 o
   5   8  11      172.67      184.63     21.54 o
   6   8  11      133.75      162.28     22.03 o
   7   8  11        1.07       -1.00     14.94 o
   8   8  11        3.86       -3.69     16.54 o
  -3   9  11      200.28      387.68     63.28 o
  -2   9  11      215.45      304.27     55.76 o
  -1   9  11       16.39       57.43     39.32 o
   0   9  11      237.32      250.48     49.51 o
   1   9  11      268.33      247.14     99.68 o
   2   9  11      290.90      253.83     79.87 o
   3   9  11       53.60       46.08     20.74 o
   4   9  11        1.20        0.91     13.61 o
   5   9  11      293.48      377.42     32.59 o
   6   9  11      284.70      320.35     27.64 o
   7   9  11       85.77       92.71     20.94 o
   8   9  11       34.16       43.09     20.09 o
  -2  10  11       21.56      126.77     49.51 o
  -1  10  11       10.02       44.39     44.39 o
   1  10  11      227.62      211.90     52.14 o
   2  10  11       92.62      100.29     23.08 o
   3  10  11       72.78       50.57     20.06 o
   4  10  11      107.26      124.06     20.41 o
   5  10  11      208.62      226.87     24.96 o
   6  10  11       24.93       21.43     16.97 o
   7  10  11        1.69       -9.75     16.05 o
   1  11  11       77.80       57.33     23.82 o
   2  11  11       57.69       37.55     19.76 o
   3  11  11       95.78       81.94     22.87 o
   4  11  11      223.07      270.16     38.19 o
   5  11  11      339.17      322.90     29.10 o
   6  11  11        2.48        7.45     16.75 o
   7  11  11       51.75       63.04     30.07 o
   1  12  11       83.03       77.16     27.16 o
   2  12  11      153.34      114.71     30.36 o
   3  12  11      170.90      182.15     28.49 o
   4  12  11      311.82      359.82     36.43 o
   5  12  11       23.08       35.37     21.90 o
  -4 -10  12       23.07        1.65     27.34 o
  -3 -10  12      122.96       84.35     31.47 o
  -2 -10  12       94.87      103.77     31.99 o
  -1 -10  12       32.24      102.66     57.17 o
   0 -10  12       52.10       40.65     36.96 o
   1 -10  12      115.65       75.09     38.88 o
  -5  -9  12        2.15      -26.40     26.40 o
  -4  -9  12      246.30      125.49     41.83 o
  -3  -9  12      482.93      331.68     53.39 o
  -2  -9  12       20.29       73.14     62.14 o
  -1  -9  12      136.14      364.14    123.92 o
   0  -9  12      210.83      183.55     43.50 o
   1  -9  12      208.94      186.36     44.14 o
   2  -9  12       20.36        3.05     29.48 o
  -6  -8  12        4.66       -2.02     34.45 o
  -5  -8  12       91.43       29.23     28.92 o
  -4  -8  12      228.35      192.11     34.19 o
  -3  -8  12       24.88       91.63     67.54 o
  -2  -8  12      149.98      327.92    127.52 o
  -1  -8  12       90.42      231.67     98.08 o
   0  -8  12      418.85      412.82     49.75 o
   1  -8  12      376.79      291.67     48.72 o
   2  -8  12        1.54      -15.65     25.54 o
   3  -8  12      132.01       63.09     35.68 o
  -6  -7  12       24.74       -7.60     27.55 o
  -5  -7  12      315.42      280.54     37.89 o
  -4  -7  12       30.21       39.42     32.85 o
  -3  -7  12        2.70       41.93     22.82 o
  -2  -7  12      335.11      469.70    171.87 o
  -1  -7  12      429.52      642.34    144.28 o
   0  -7  12      397.93      640.23    151.68 o
   1  -7  12        4.92      -11.37     26.33 o
   2  -7  12        0.98      -17.47     25.44 o
   3  -7  12      219.25      207.37     42.67 o
   4  -7  12       18.27       18.70     18.40 o
   5  -7  12        4.07        4.97     18.26 o
  -7  -6  12       20.72       44.14     39.17 o
  -6  -6  12       41.97       -1.78     61.06 o
  -5  -6  12      440.69      448.28     36.75 o
  -4  -6  12       20.62       27.72     44.44 o
  -3  -6  12      134.49      216.65     68.52 o
  -2  -6  12      352.07      490.69     93.50 o
  -1  -6  12      416.70      549.55     89.49 o
   0  -6  12       29.12       38.19     31.63 o
   1  -6  12       54.17       21.90     29.08 o
   2  -6  12       77.78      109.79     36.27 o
   3  -6  12       11.39       -4.28     26.28 o
   4  -6  12       23.34       21.95     22.39 o
   5  -6  12       11.95       11.12     18.45 o
  -7  -5  12        8.01      -19.12     24.64 o
  -6  -5  12      774.33      698.54     74.63 o
  -5  -5  12      174.09      149.59     29.48 o
  -4  -5  12      129.92      148.37     25.27 o
  -3  -5  12      438.55      485.49     51.02 o
  -2  -5  12      924.96      979.04    154.73 o
  -1  -5  12      306.48      434.19     60.67 o
   0  -5  12       33.28       73.71     37.09 o
   1  -5  12       58.75       47.09     31.64 o
   2  -5  12       25.61       19.04     28.98 o
   3  -5  12      204.06      204.52     40.84 o
   4  -5  12       46.03       11.02     27.11 o
   5  -5  12       99.24      117.76     35.68 o
  -7  -4  12      193.31      216.35     32.56 o
  -6  -4  12      415.84      342.62     75.03 o
  -5  -4  12       16.18       -5.37     23.30 o
  -4  -4  12      259.63      237.72     31.64 o
  -3  -4  12      226.79      281.93     28.19 o
  -2  -4  12      612.79      644.22     44.41 o
  -1  -4  12       48.30       69.89     27.98 o
   0  -4  12       84.21      164.79     32.93 o
   1  -4  12       32.88       12.85     23.29 o
   2  -4  12      136.10      121.25     36.42 o
   3  -4  12       41.80       38.83     29.82 o
   4  -4  12      322.58      277.25     43.85 o
   5  -4  12      158.00      140.15     37.01 o
  -7  -3  12      333.13      345.93    156.91 o
  -6  -3  12      668.84      530.88     86.37 o
  -5  -3  12      103.68       88.61     31.63 o
  -4  -3  12      818.77      741.47     36.58 o
  -3  -3  12      501.94      509.20     63.55 o
  -2  -3  12       24.05       -6.39     21.14 o
  -1  -3  12       81.40       48.65     23.85 o
   0  -3  12       34.58       34.98     23.90 o
   1  -3  12      160.82      221.10     31.52 o
   2  -3  12      236.53      134.93     37.20 o
   3  -3  12        7.10       -4.33     25.84 o
   4  -3  12      316.52      359.63     44.83 o
   5  -3  12      385.19      433.79     47.54 o
   6  -3  12       25.63       22.05     28.30 o
   7  -3  12        1.24      -34.64     39.61 o
  -7  -2  12       61.40      114.83    174.38 o
  -6  -2  12       73.89      128.15     73.02 o
  -5  -2  12      375.97      383.68     94.19 o
  -4  -2  12      946.84      898.99     86.77 o
  -3  -2  12      784.23      812.02     46.00 o
  -2  -2  12      141.47      121.55     25.70 o
  -1  -2  12     1048.01      998.26     63.74 o
   0  -2  12     2881.01     3023.09    596.33 o
   1  -2  12        7.11       -2.69     21.47 o
   2  -2  12      105.27      109.84     35.43 o
   3  -2  12       37.91       26.92     28.15 o
   4  -2  12      480.15      433.35     46.90 o
   5  -2  12      801.74      788.93     41.61 o
   6  -2  12        0.04      -19.78     19.78 o
   7  -2  12       55.16       32.58     42.07 o
   8  -2  12       94.90       37.70     46.01 o
  -7  -1  12      225.48      427.77    226.83 o
  -6  -1  12        0.23       81.14    161.58 o
  -5  -1  12      324.88      371.67     90.74 o
  -4  -1  12      766.48      706.04     67.66 o
  -3  -1  12      351.08      413.05     60.69 o
  -2  -1  12      192.12      234.24     40.26 o
  -1  -1  12      483.95      523.15     77.78 o
   0  -1  12      240.89      366.11     40.81 o
   1  -1  12      106.24       72.73     42.42 o
   2  -1  12       80.04       64.61     31.20 o
   3  -1  12      197.85      170.41     36.71 o
   4  -1  12      248.01      203.73     39.32 o
   5  -1  12      199.64      185.96     30.00 o
   6  -1  12      107.59      148.66     31.54 o
   7  -1  12      306.57      348.86     85.38 o
   8  -1  12      186.33      172.88     52.02 o
  -7   0  12       62.26      320.02    228.36 o
  -6   0  12        4.75      144.09    151.84 o
  -5   0  12      294.42      371.43     97.17 o
  -4   0  12     1103.93      912.90    124.24 o
  -3   0  12        0.78       19.87     27.57 o
  -2   0  12      316.77      365.39     63.84 o
  -1   0  12     1774.08     1847.44     74.74 o
   0   0  12      667.27      666.17     57.43 o
   1   0  12        2.39      -11.84     19.52 o
   2   0  12      106.11       80.46     24.63 o
   3   0  12      400.12      476.08     64.74 o
   4   0  12      317.49      392.79     97.51 o
   5   0  12       18.25       -1.05     20.94 o
   6   0  12      215.50      225.47     31.98 o
   7   0  12       89.33       93.00     27.17 o
   8   0  12       57.25       21.95     42.12 o
  -6   1  12      188.33      244.85    121.99 o
  -5   1  12      637.12      626.34    192.88 o
  -4   1  12       43.97       28.62     50.89 o
  -3   1  12      299.24      346.35    113.08 o
  -2   1  12       19.86       29.71     20.17 o
  -1   1  12     1198.62     1240.49     79.12 o
   0   1  12      267.32      277.95     51.76 o
   1   1  12       13.15       -8.22     25.92 o
   2   1  12       82.74      108.64     25.98 o
   3   1  12      171.67      157.79     16.19 o
   4   1  12       27.85       12.01     29.33 o
   5   1  12      541.86      497.60     35.14 o
   6   1  12       96.49       93.66     26.95 o
   7   1  12       45.61       46.14     25.35 o
   8   1  12       15.36       -8.49     23.73 o
   9   1  12       78.55       46.06     45.37 o
  -6   2  12      744.37      869.36    204.39 o
  -5   2  12      656.13      586.78    188.25 o
  -4   2  12       60.56      123.02     79.70 o
  -3   2  12      610.55      532.50     59.20 o
  -2   2  12       93.81      133.07     33.10 o
  -1   2  12     1435.82     1407.67     72.84 o
   0   2  12       82.28       99.46     26.95 o
   1   2  12      201.90      241.72     29.67 o
   2   2  12      254.00      243.83     31.83 o
   3   2  12       68.01       70.99     14.00 o
   4   2  12       91.90       78.60     17.47 o
   5   2  12      662.94      574.50     27.83 o
   6   2  12       24.78       29.47     15.80 o
   7   2  12       67.64       75.83     18.25 o
   8   2  12        0.80        8.74     15.49 o
   9   2  12       48.54       67.41     30.76 o
  -6   3  12      757.65      852.14    263.59 o
  -5   3  12      118.10      269.92    152.92 o
  -4   3  12     1181.76     1171.60    249.23 o
  -3   3  12      306.32      360.29     96.73 o
  -2   3  12      323.40      348.34     82.15 o
  -1   3  12     1203.63     1207.76     96.58 o
   0   3  12        1.00       -4.74     17.29 o
   1   3  12      360.08      381.21     43.55 o
   2   3  12      471.48      568.94     38.37 o
   3   3  12      471.65      560.06     50.44 o
   4   3  12      162.98      135.99     32.56 o
   5   3  12     1014.62      936.63     96.54 o
   6   3  12      220.76      196.24     22.05 o
   7   3  12      104.51      103.63     26.64 o
   8   3  12       28.41       26.26     22.58 o
   9   3  12       29.30       46.09     20.21 o
  -6   4  12       72.06      353.23    292.23 o
  -5   4  12      127.97      275.34    133.88 o
  -4   4  12      689.38      783.18    312.48 o
  -3   4  12      274.02      438.08    157.40 o
  -2   4  12      329.06      449.80     76.72 o
  -1   4  12      501.75      580.15    102.42 o
   0   4  12        2.55       10.27     28.18 o
   1   4  12      528.02      548.40     49.41 o
   2   4  12      556.71      670.98     53.74 o
   3   4  12       57.99       51.42     32.04 o
   4   4  12      481.40      351.18     68.16 o
   5   4  12     1117.06     1092.27    135.25 o
   6   4  12      197.51      187.31     21.74 o
   7   4  12      128.83      117.68     20.35 o
   8   4  12       27.05       41.60     18.26 o
   9   4  12       26.28       34.78     22.37 o
  -5   5  12       57.65      227.26    146.44 o
  -4   5  12      170.40      337.24    155.06 o
  -3   5  12      104.52      275.61    124.90 o
  -2   5  12      126.53      217.46     68.38 o
  -1   5  12        0.91       21.91     29.06 o
   0   5  12       11.84       48.15     28.81 o
   1   5  12      258.11      255.30     44.58 o
   2   5  12       43.01       25.59     32.28 o
   3   5  12      328.42      459.97     49.60 o
   4   5  12      657.08      575.19     89.77 o
   5   5  12      205.15      218.42     21.83 o
   6   5  12       29.46       30.09     15.61 o
   7   5  12        6.05       10.03     15.46 o
   8   5  12      154.34      156.25     28.83 o
   9   5  12       72.39       81.62     23.29 o
  -4   6  12      746.96      727.89    104.56 o
  -3   6  12       36.50       88.83     41.30 o
  -2   6  12       44.10      102.55     33.05 o
  -1   6  12      394.32      487.14    115.18 o
   0   6  12      119.69      125.49     28.31 o
   1   6  12       33.78       14.32     31.94 o
   2   6  12        5.36       -2.95     32.97 o
   3   6  12      311.59      251.71     73.45 o
   4   6  12      352.69      349.80     30.45 o
   5   6  12        2.94      -10.26     12.47 o
   6   6  12        5.37       14.14     14.50 o
   7   6  12       30.52       18.71     16.00 o
   8   6  12       65.16       68.77     20.37 o
   9   6  12       35.77       59.00     30.17 o
  -4   7  12      118.06      159.10     83.54 o
  -3   7  12        6.00       86.46     56.64 o
  -2   7  12      147.41      144.92     57.08 o
  -1   7  12      579.37      760.10     69.48 o
   0   7  12      117.12      132.90     60.13 o
   1   7  12       49.22       37.94     34.89 o
   2   7  12      965.53     1047.14     65.94 o
   3   7  12      439.31      431.33     64.56 o
   4   7  12      132.83      128.32     19.45 o
   5   7  12      150.40      110.03     19.27 o
   6   7  12       15.74        2.63     14.18 o
   7   7  12       95.66      125.28     21.54 o
   8   7  12       59.75       82.69     21.10 o
  -3   8  12      155.26      278.83     64.12 o
  -2   8  12      163.67      441.91     66.68 o
  -1   8  12        3.39       57.63     44.88 o
   0   8  12      583.41      649.67     55.21 o
   1   8  12       98.72      112.35     40.70 o
   2   8  12       81.93       82.82     20.76 o
   3   8  12     1217.21     1238.92    247.08 o
   4   8  12       77.42       77.22     17.94 o
   5   8  12      244.90      223.98     24.03 o
   6   8  12       48.18       36.83     17.72 o
   7   8  12        6.99        1.79     18.16 o
   8   8  12        5.85       18.00     18.35 o
  -2   9  12      328.74      567.34     67.17 o
  -1   9  12      272.04      339.50     57.72 o
   1   9  12      112.94      172.48     44.49 o
   2   9  12      368.83      357.83     59.42 o
   3   9  12      204.27      191.87     60.77 o
   4   9  12      125.76      110.88     24.43 o
   5   9  12       72.93       76.27     18.63 o
   6   9  12      286.87      251.67     26.80 o
   7   9  12       53.09       43.28     19.66 o
  -1  10  12        0.91       51.82     47.54 o
   2  10  12       25.98       20.73     18.62 o
   3  10  12       26.32       26.08     18.59 o
   4  10  12      145.25      166.63     36.29 o
   5  10  12       52.63       29.86     17.60 o
   6  10  12        4.53        1.06     16.34 o
   7  10  12       65.68       93.94     32.38 o
   2  11  12       75.98       77.64     32.92 o
   3  11  12      218.41      255.80     31.11 o
   4  11  12      189.34      195.22     30.01 o
   5  11  12        1.70        0.58     19.93 o
  -1 -10  13       58.35       38.68     37.25 o
  -4  -9  13        6.89       -3.49     34.25 o
  -3  -9  13      151.65       97.59     31.96 o
  -2  -9  13      159.34      153.95     35.86 o
  -1  -9  13       16.62        1.55     27.92 o
   0  -9  13       15.89        5.36     30.81 o
   1  -9  13       91.15       94.63     40.45 o
   2  -9  13      206.80      170.81     46.31 o
  -5  -8  13       43.92       32.77     37.60 o
  -4  -8  13      192.12      135.95     33.75 o
  -2  -8  13       87.30      174.09     83.23 o
  -1  -8  13      397.30      630.28    230.77 o
   0  -8  13       69.30       57.53     35.63 o
   1  -8  13       75.84       56.39     36.27 o
   2  -8  13       34.71        9.25     32.18 o
   3  -8  13       31.84       40.35     35.19 o
  -5  -7  13       77.02       56.46     31.05 o
  -4  -7  13      248.11      207.90     36.38 o
  -3  -7  13      606.63      596.39    244.65 o
  -2  -7  13       37.11       46.66     42.57 o
  -1  -7  13      951.01     1102.93    366.74 o
   0  -7  13       60.49       32.09     33.96 o
   1  -7  13       12.67      -23.67     27.21 o
   2  -7  13       11.38      -27.02     27.85 o
   3  -7  13      146.22       68.75     37.60 o
  -6  -6  13       86.80       50.79     54.28 o
  -5  -6  13        2.88      -38.25     76.50 o
  -4  -6  13      739.76      568.02    103.51 o
  -3  -6  13      269.85      339.83    109.93 o
  -2  -6  13      827.91      872.78    288.45 o
  -1  -6  13      968.92     1224.86    166.76 o
   0  -6  13        6.26      -17.66     22.06 o
   1  -6  13        2.49        3.59     29.67 o
   2  -6  13      395.59      309.04     49.26 o
   3  -6  13      155.73      115.64     39.81 o
   4  -6  13        6.57       -3.35     29.13 o
  -6  -5  13      215.25      143.08     32.24 o
  -5  -5  13      273.59      227.81     51.14 o
  -4  -5  13      692.02      602.94     59.26 o
  -3  -5  13       22.96       -2.62     39.74 o
  -2  -5  13      302.90      372.52    101.39 o
  -1  -5  13      299.77      439.63     82.95 o
   0  -5  13       13.63        9.77     24.64 o
   1  -5  13        3.77       -3.74     28.44 o
   2  -5  13      343.31      321.59     50.49 o
   3  -5  13       43.12       49.36     33.91 o
   4  -5  13       44.62      -12.65     27.21 o
   5  -5  13        4.05      -19.63     27.90 o
  -6  -4  13      138.34      140.54     40.46 o
  -5  -4  13       58.98       61.33     27.95 o
  -4  -4  13       65.82       53.11     26.68 o
  -3  -4  13       14.29      -18.01     24.39 o
  -2  -4  13      156.32      139.41     52.96 o
  -1  -4  13       65.15       84.53     28.56 o
   0  -4  13       68.35       92.83     35.10 o
   1  -4  13       27.57      -23.82     28.44 o
   2  -4  13      464.88      408.40     48.37 o
   3  -4  13      354.60      304.27     48.08 o
   4  -4  13      203.73      173.17     39.61 o
   5  -4  13        4.61       12.35     28.89 o
  -6  -3  13      259.64      351.60     81.92 o
  -5  -3  13       65.38      145.62     41.91 o
  -4  -3  13        4.91       -7.75     23.29 o
  -3  -3  13      114.86      101.66     28.14 o
  -2  -3  13      120.05      123.24     28.37 o
  -1  -3  13       43.58       13.35     52.01 o
   0  -3  13      540.71      635.17    100.27 o
   1  -3  13      100.22       64.12     34.05 o
   2  -3  13      667.07      548.74     52.41 o
   3  -3  13       69.57       88.97     34.50 o
   4  -3  13        0.66       12.99     26.97 o
   5  -3  13       79.62       58.71     33.66 o
   6  -3  13      435.72      561.09     55.71 o
  -6  -2  13       29.40      150.68    184.02 o
  -5  -2  13      172.31      191.21     62.17 o
  -4  -2  13      198.87      203.67     32.73 o
  -3  -2  13      603.61      646.62     50.00 o
  -2  -2  13      410.83      447.90     50.12 o
  -1  -2  13       73.51       72.05     26.38 o
   0  -2  13      224.46      244.01     48.43 o
   1  -2  13      401.77      429.46     48.96 o
   2  -2  13      333.98      348.11     49.26 o
   3  -2  13       34.16        5.61     29.28 o
   4  -2  13      115.09      108.36     36.17 o
   5  -2  13      276.35      188.08     41.09 o
   6  -2  13      364.48      482.21     52.51 o
   7  -2  13        8.54      -28.64     42.12 o
  -6  -1  13      289.10      410.51    234.90 o
  -5  -1  13       33.27       86.09     85.68 o
  -4  -1  13      595.13      547.19     82.07 o
  -3  -1  13      419.49      431.12     72.91 o
  -2  -1  13      662.59      672.73     68.49 o
  -1  -1  13      533.69      492.73     76.19 o
   0  -1  13     2478.74     2707.88    314.80 o
   1  -1  13      981.43      702.92     54.97 o
   2  -1  13      165.34      128.39     38.09 o
   3  -1  13      319.20      300.53     47.09 o
   4  -1  13      288.46      209.24     42.32 o
   5  -1  13      226.30      231.98     43.35 o
   6  -1  13      127.49      126.59     29.17 o
   7  -1  13       14.44       29.98     26.17 o
   8  -1  13      149.93       91.68     51.08 o
  -6   0  13       97.73      189.88    155.46 o
  -5   0  13      535.33      596.73    216.28 o
  -4   0  13      966.52      877.28     95.65 o
  -3   0  13      295.49      366.70     89.14 o
  -2   0  13      257.02      304.47     60.22 o
  -1   0  13      218.09      308.86     90.93 o
   0   0  13      359.06      413.44     74.24 o
   1   0  13      139.61      113.09     36.76 o
   2   0  13      127.28       88.09     35.83 o
   3   0  13       50.07       78.83     34.84 o
   4   0  13      689.72      641.55     55.36 o
   5   0  13       30.12       42.15     24.20 o
   6   0  13       29.77       34.88     25.26 o
   7   0  13      136.56       94.94     32.75 o
   8   0  13       55.76       19.31     27.58 o
  -6   1  13       17.70       64.36    105.06 o
  -5   1  13     1495.70     1266.61    252.47 o
  -4   1  13      180.83      249.04     92.70 o
  -3   1  13        4.08       46.61     66.04 o
  -2   1  13        9.15       77.05     48.17 o
  -1   1  13       74.51      143.28     48.58 o
   0   1  13      109.66      170.16     61.51 o
   1   1  13        3.44        5.61     28.94 o
   2   1  13       61.55       96.75     37.10 o
   3   1  13       73.19       43.08     48.74 o
   4   1  13      415.21      285.71     46.80 o
   5   1  13      261.87      203.90     21.50 o
   6   1  13       69.16       66.08     27.14 o
   7   1  13       99.40       71.91     27.69 o
   8   1  13        2.89      -11.08     25.27 o
  -6   2  13      465.50      806.36     91.53 o
  -5   2  13     1248.46     1222.07    255.03 o
  -4   2  13       51.72      153.53    148.93 o
  -3   2  13      105.66      123.04     61.61 o
  -2   2  13        5.99       41.12     61.43 o
  -1   2  13      101.34      183.28     74.51 o
   0   2  13        3.14       19.82     24.44 o
   1   2  13        0.22      -45.25     48.77 o
   2   2  13        8.31      -35.92     47.27 o
   3   2  13      253.82      196.59     43.11 o
   4   2  13      488.50      576.94     54.82 o
   5   2  13        2.79        0.43     13.27 o
   6   2  13      475.28      522.67     28.97 o
   7   2  13        4.46       -1.91     14.66 o
   8   2  13       22.82       24.55     17.95 o
  -5   3  13      859.70      977.15    343.19 o
  -4   3  13       15.12       85.25    153.76 o
  -3   3  13        3.17       40.98     51.91 o
  -2   3  13      842.22      850.78    145.78 o
  -1   3  13      191.78      295.96     77.90 o
   0   3  13      302.86      454.60    177.16 o
   1   3  13      103.32      157.08     40.94 o
   2   3  13       71.72       80.70     37.35 o
   3   3  13      893.83     1025.34     65.94 o
   4   3  13       16.50       18.01     33.27 o
   5   3  13      191.44      146.19     24.27 o
   6   3  13      112.80      135.95     36.86 o
   7   3  13        1.68       -4.52     14.62 o
   8   3  13       26.49       23.02     17.69 o
  -5   4  13      326.79      586.83    251.81 o
  -4   4  13        1.97      156.58    134.66 o
  -3   4  13       91.42      194.92    129.72 o
  -2   4  13      785.45      954.18    195.17 o
  -1   4  13      115.73      226.46     94.99 o
   0   4  13       95.14      101.42     37.10 o
   1   4  13      795.96      919.64     61.61 o
   2   4  13      911.49     1068.99     65.99 o
   3   4  13      813.63      857.00     62.10 o
   4   4  13       50.05       45.91     36.51 o
   5   4  13      361.38      287.85     52.31 o
   6   4  13      597.53      634.52     49.70 o
   7   4  13        9.48       -1.77     15.07 o
   8   4  13        3.76        1.07     16.19 o
  -4   5  13        0.81      123.20    158.06 o
  -3   5  13       71.32      230.72    162.54 o
  -2   5  13      997.73     1148.17    221.74 o
  -1   5  13      139.37      433.17    252.84 o
   0   5  13      903.91      916.05     61.71 o
   1   5  13      824.11      800.50     58.86 o
   2   5  13      734.29      750.90     58.66 o
   3   5  13      195.44      226.76     46.50 o
   4   5  13      250.75      220.63     25.89 o
   5   5  13      324.53      312.31     33.81 o
   6   5  13       61.34       57.57     17.73 o
   7   5  13       45.86       22.49     17.43 o
   8   5  13       13.89       -1.18     16.16 o
  -4   6  13       47.61      196.57    202.33 o
  -3   6  13      369.35      521.20    214.98 o
  -2   6  13      152.50      389.01     68.89 o
  -1   6  13       26.08       75.86     61.81 o
   0   6  13     1020.35      939.03     62.64 o
   1   6  13      153.44      206.93     44.98 o
   2   6  13        2.49      -15.01     32.43 o
   3   6  13        2.87        3.64     34.50 o
   4   6  13       98.75      122.08     25.54 o
   5   6  13      210.59      207.90     22.84 o
   6   6  13        4.69        0.08     14.26 o
   7   6  13        7.66        3.85     16.07 o
   8   6  13       67.40       70.71     21.06 o
  -3   7  13       35.21      174.75     67.37 o
  -2   7  13        3.15      108.71     60.13 o
  -1   7  13      461.01      777.32     78.29 o
   0   7  13      629.24      567.74     53.64 o
   1   7  13        3.29       10.63     34.64 o
   2   7  13       53.15       77.16     40.89 o
   3   7  13       23.63       22.74     38.83 o
   4   7  13      181.01      208.30     29.06 o
   5   7  13      282.06      263.92     25.39 o
   6   7  13        9.94        9.00     15.73 o
   7   7  13       48.60       85.32     21.19 o
   8   7  13       55.55       53.69     28.94 o
  -2   8  13      119.53      319.57     67.32 o
   0   8  13      104.42      105.51     42.22 o
   1   8  13        2.17      -28.54     32.68 o
   2   8  13       25.50       20.27     37.20 o
   3   8  13      818.25     1007.68     69.48 o
   4   8  13      373.59      360.86    103.93 o
   5   8  13       55.91       50.98     17.54 o
   6   8  13       21.25       14.15     16.59 o
   7   8  13      122.91      179.98     26.50 o
   1   9  13      402.78      451.06     58.51 o
   2   9  13       89.01      158.41     45.47 o
   3   9  13      982.55     1207.72     76.33 o
   4   9  13       82.91       72.44     23.05 o
   5   9  13      166.59      210.42     38.88 o
   6   9  13      150.40      168.77     24.61 o
   7   9  13      174.75      297.23     45.86 o
   2  10  13      671.60      792.83     67.07 o
   3  10  13      302.55      369.62     62.15 o
   4  10  13       10.34       -7.93     18.46 o
   5  10  13        2.80        0.57     20.99 o
   6  10  13        1.45       -9.50     22.05 o
  -3  -8  14      250.75      108.11     45.32 o
  -2  -8  14      648.15      548.55     61.27 o
  -1  -8  14      270.66      219.03     51.52 o
   0  -8  14       26.58       19.34     36.71 o
   1  -8  14      220.69      213.38     50.10 o
   2  -8  14      109.47       63.04     40.35 o
  -4  -7  14      257.42      131.53     36.18 o
  -3  -7  14      572.31      360.32     58.95 o
  -2  -7  14       85.10      182.59     65.56 o
  -1  -7  14        2.39        4.26     27.27 o
   0  -7  14        6.81       -8.22     33.02 o
   1  -7  14       53.35       77.65     39.96 o
   2  -7  14        2.03      -27.51     29.58 o
   3  -7  14        2.71      -10.04     31.59 o
  -5  -6  14      142.53      -36.99    189.43 o
  -4  -6  14      404.43      395.45     61.86 o
  -3  -6  14      143.36      138.32     35.14 o
  -2  -6  14      139.60      233.32     69.42 o
  -1  -6  14       17.23       32.61     27.74 o
   0  -6  14        3.35       25.34     33.36 o
   1  -6  14       67.52       14.57     35.14 o
   2  -6  14       73.95       42.12     35.68 o
   3  -6  14      102.67      108.56     39.71 o
   4  -6  14        7.30       23.77     32.87 o
  -5  -5  14      157.07       83.95     36.48 o
  -4  -5  14      195.58      175.68     56.77 o
  -3  -5  14       14.54      -15.91     25.96 o
  -2  -5  14      168.43      170.23     34.55 o
  -1  -5  14        4.38       25.22     22.13 o
   0  -5  14       51.08       43.90     37.55 o
   1  -5  14       82.34       53.05     36.71 o
   2  -5  14      120.56       53.29     37.06 o
   3  -5  14      316.39      231.88     46.65 o
   4  -5  14       82.54       94.93     37.70 o
   5  -5  14       13.05       16.29     32.87 o
  -5  -4  14      463.31      398.10     39.59 o
  -4  -4  14      433.35      329.08     37.91 o
  -3  -4  14        0.33      -40.19     40.19 o
  -2  -4  14       65.55       20.89     85.22 o
  -1  -4  14       58.83       74.84     30.31 o
   0  -4  14      572.67      671.45    176.91 o
   1  -4  14      224.86      160.13     43.01 o
   2  -4  14       50.32       30.95     33.86 o
   3  -4  14      420.94      328.53     51.23 o
   4  -4  14      107.51       82.62     36.71 o
   5  -4  14        6.21      -27.07     27.07 o
  -5  -3  14      420.06      358.00     68.43 o
  -4  -3  14        4.27       -1.44     24.83 o
  -3  -3  14       14.86       25.62     26.23 o
  -2  -3  14       88.85       35.15     27.80 o
  -1  -3  14       19.37      -38.31     60.67 o
   0  -3  14      593.97      585.11    118.82 o
   1  -3  14      144.58      106.64     38.73 o
   2  -3  14      265.25      194.72     45.32 o
   3  -3  14      874.31      804.69     63.04 o
   4  -3  14       20.85      -15.99     28.00 o
   5  -3  14       36.14       20.87     31.79 o
   6  -3  14       57.00       36.81     33.66 o
  -5  -2  14      268.27      243.94     83.03 o
  -4  -2  14      116.42      164.33     74.56 o
  -3  -2  14      419.31      382.35     57.10 o
  -2  -2  14      611.57      622.69     37.86 o
  -1  -2  14       76.48       59.64     32.77 o
   0  -2  14       10.73       20.38     26.45 o
   1  -2  14       22.66       11.86     32.63 o
   2  -2  14      131.38      125.34     40.06 o
   3  -2  14      329.80      275.53     47.44 o
   4  -2  14       22.74       19.54     32.09 o
   5  -2  14       29.96       44.88     31.69 o
   6  -2  14       61.12       46.31     35.58 o
  -5  -1  14        1.12       28.56     58.97 o
  -4  -1  14       37.63       37.95     44.31 o
  -3  -1  14     1362.34     1302.75    110.78 o
  -2  -1  14      811.79      710.11     81.25 o
  -1  -1  14      160.88      169.63     43.66 o
   0  -1  14       24.37        9.56     24.76 o
   1  -1  14     1202.27     1023.03     66.98 o
   2  -1  14      376.43      415.19     49.85 o
   3  -1  14      395.01      291.47     49.26 o
   4  -1  14        4.13      -26.18     26.33 o
   5  -1  14      175.58      191.48     42.96 o
   6  -1  14      135.95      111.66     40.45 o
   7  -1  14        0.98       14.76     33.66 o
  -5   0  14       30.44      194.14    156.37 o
  -4   0  14      148.88      205.19    115.44 o
  -3   0  14     1540.17     1334.82    118.48 o
  -2   0  14      428.21      441.58    135.78 o
  -1   0  14       82.37       61.22     33.96 o
   0   0  14      857.41      908.18    112.49 o
   1   0  14      162.35      116.43     39.22 o
   2   0  14       25.44       -7.97     31.20 o
   3   0  14      222.11      186.90     44.14 o
   4   0  14      303.49      273.66     48.42 o
   5   0  14      289.29      219.77     45.91 o
   6   0  14        4.27       10.73     32.58 o
   7   0  14       15.13       -6.50     32.87 o
  -5   1  14      147.79      329.27    236.09 o
  -4   1  14       82.85      248.37    162.40 o
  -3   1  14     1181.77     1160.56    226.64 o
  -2   1  14      464.70      523.52    169.09 o
  -1   1  14       12.90       46.50     51.66 o
   0   1  14      164.06      187.56     32.16 o
   1   1  14      745.83      748.00     58.61 o
   2   1  14      280.58      245.26     47.93 o
   3   1  14      285.54      253.48     48.37 o
   4   1  14      238.75      177.94     44.44 o
   5   1  14      282.96      248.17     47.78 o
   6   1  14        0.97       -2.64     14.48 o
   7   1  14       22.94       23.42     21.82 o
  -5   2  14      195.21      403.29    203.63 o
  -4   2  14       61.99      133.64    152.08 o
  -3   2  14      309.55      399.62    144.74 o
  -2   2  14       43.14      126.12    117.58 o
  -1   2  14      107.63      223.45     98.88 o
   0   2  14      115.18      114.07     39.02 o
   1   2  14      424.02      324.39     50.34 o
   2   2  14        1.35        2.12     33.17 o
   3   2  14      485.96      533.14     55.46 o
   4   2  14      178.20      157.37     42.37 o
   5   2  14       47.61       51.92     37.20 o
   6   2  14        4.44       -2.58     14.06 o
   7   2  14       10.85        1.06     16.37 o
   8   2  14       78.68      148.57     34.50 o
  -4   3  14       80.21      504.06    318.83 o
  -3   3  14      107.46      194.40    204.89 o
  -2   3  14      460.45      477.93    161.66 o
  -1   3  14      102.74      251.08    111.32 o
   0   3  14      407.92      405.39     50.54 o
   1   3  14       63.67       16.19     35.73 o
   2   3  14      108.06       78.44     39.32 o
   3   3  14      365.66      306.92     52.65 o
   4   3  14      321.92      325.43     53.84 o
   5   3  14        0.87       -1.72     33.12 o
   6   3  14       21.83       33.13     17.37 o
   7   3  14       19.98       10.13     16.54 o
   8   3  14       62.63      125.24     32.72 o
  -4   4  14       62.87      448.53    344.94 o
  -3   4  14        7.14        7.38     39.96 o
  -2   4  14       99.75      379.46    236.49 o
  -1   4  14      965.10     1198.89    309.70 o
   0   4  14      307.07      303.28     50.19 o
   1   4  14      180.79      193.10     44.88 o
   2   4  14      509.05      603.96     57.82 o
   3   4  14      141.93      131.05     42.91 o
   4   4  14      280.94      295.70     53.25 o
   5   4  14        0.16       27.11     37.40 o
   6   4  14      118.36       99.26     29.67 o
   7   4  14      105.16      125.70     30.36 o
   8   4  14       17.13       49.65     27.66 o
  -3   5  14       82.82      237.28    135.18 o
  -2   5  14      387.36     1139.36     92.22 o
  -1   5  14     1014.29      962.01     65.06 o
   0   5  14        0.23      -14.57     32.48 o
   1   5  14      261.35      256.48     48.77 o
   2   5  14      696.14      834.65     64.22 o
   3   5  14      227.77      202.55     48.62 o
   4   5  14       39.56        3.35     37.79 o
   5   5  14      124.39      103.74     44.14 o
   6   5  14      208.32      210.08     24.88 o
   7   5  14      160.19      153.44     38.48 o
  -3   6  14      135.16     1066.43    103.78 o
  -2   6  14      414.59     1183.51     98.27 o
  -1   6  14      257.67      355.64     53.05 o
   0   6  14       27.51       16.68     36.76 o
   1   6  14      395.13      427.78     52.85 o
   2   6  14      750.59      883.08     66.24 o
   3   6  14        0.71      -12.01     35.28 o
   4   6  14       39.66       22.98     38.83 o
   5   6  14       32.67       11.12     40.55 o
   6   6  14       24.04       32.48     17.99 o
   7   6  14       45.14       31.25     21.98 o
  -2   7  14      662.09     1537.38    113.28 o
   0   7  14       38.54       54.97     39.91 o
   1   7  14      429.71      508.24     56.30 o
   2   7  14      111.42      147.48     47.19 o
   3   7  14      234.08      212.69     50.69 o
   4   7  14        1.33        3.99     39.57 o
   5   7  14       38.11       76.92     44.54 o
   6   7  14        5.21       -9.22     15.40 o
   7   7  14        1.47      -15.24     15.24 o
   1   8  14      189.16      318.88     55.16 o
   2   8  14       38.57       46.06     41.09 o
   3   8  14       32.47       14.27     40.84 o
   4   8  14      223.59      218.25     54.72 o
   5   8  14        6.05       29.98     21.21 o
   6   8  14        0.17        5.29     21.23 o
   1   9  14        6.60      -30.95     36.66 o
   2   9  14        5.50      -10.92     37.74 o
   3   9  14        4.67       -6.84     38.29 o
   4   9  14      131.09      168.15     51.57 o
   5   9  14      195.85      237.10     33.22 o
  -2  -7  15      231.95      119.43     35.96 o
  -1  -7  15      289.35      244.28     55.76 o
   0  -7  15      111.29       65.15     42.42 o
   1  -7  15      123.49      113.58     44.29 o
  -3  -6  15      175.51      119.02     36.14 o
  -2  -6  15        4.84       -6.88     29.95 o
  -1  -6  15        2.41      -26.84     26.84 o
   0  -6  15      145.44      117.76     47.54 o
   1  -6  15       41.82       20.27     37.74 o
   2  -6  15      144.07      125.04     43.90 o
   3  -6  15       20.14       28.94     37.55 o
  -4  -5  15       29.23       21.80     31.99 o
  -3  -5  15       12.33      -17.48     29.29 o
  -2  -5  15      112.65       62.04     32.56 o
  -1  -5  15       13.96      -17.50     28.23 o
   0  -5  15      266.76      206.93     50.54 o
   1  -5  15       74.13       26.72     37.94 o
   2  -5  15      113.85      102.55     43.06 o
   3  -5  15       13.96        8.51     32.43 o
   4  -5  15      288.08      199.65     47.49 o
  -4  -4  15      299.10      223.98     54.00 o
  -3  -4  15      241.28      201.78     96.18 o
  -2  -4  15        2.73        9.06     29.08 o
  -1  -4  15       95.27       94.29     33.91 o
   0  -4  15      121.42       91.33     41.83 o
   1  -4  15      146.35      130.11     43.55 o
   2  -4  15        2.34       -5.61     32.48 o
   3  -4  15       95.10       46.01     38.04 o
   4  -4  15      356.07      202.40     46.85 o
  -4  -3  15      638.71      618.72     54.67 o
  -3  -3  15       78.70       36.10     30.22 o
  -2  -3  15       82.08       41.62     47.13 o
  -1  -3  15      260.29      267.40     38.82 o
   0  -3  15      338.02      277.55     52.56 o
   1  -3  15      240.25      226.76     50.88 o
   2  -3  15       21.07        1.97     34.15 o
   3  -3  15       86.71      109.44     39.76 o
   4  -3  15      525.64      560.36     58.90 o
   5  -3  15      133.84       96.26     39.86 o
  -4  -2  15     1059.56      946.63     47.41 o
  -3  -2  15       28.32       34.65     41.70 o
  -2  -2  15       99.14       83.30     29.90 o
  -1  -2  15      108.17       35.05     45.44 o
   0  -2  15       50.90       62.69     39.42 o
   1  -2  15       71.80       29.33     36.76 o
   2  -2  15        1.46      -13.34     33.12 o
   3  -2  15      497.54      500.76     55.90 o
   4  -2  15      368.78      453.03     54.72 o
   5  -2  15        7.71        1.33     32.77 o
   6  -2  15       78.01       84.00     38.97 o
  -4  -1  15      334.83      306.81    111.67 o
  -3  -1  15        0.60       27.63     66.71 o
  -2  -1  15      212.39      186.63     48.62 o
  -1  -1  15       75.98       84.00     29.68 o
   0  -1  15       50.39       47.14     38.33 o
   1  -1  15        8.23      -29.58     29.58 o
   2  -1  15      820.23      684.91     60.43 o
   3  -1  15      118.59      142.96     43.99 o
   4  -1  15       23.91        8.51     33.51 o
   5  -1  15        0.89       17.32     35.09 o
   6  -1  15        9.58       15.55     33.61 o
  -4   0  15        6.18      109.37    134.93 o
  -3   0  15       94.37      217.72    137.52 o
  -2   0  15        4.00       39.98     50.91 o
  -1   0  15       33.63       32.96     41.72 o
   0   0  15       34.20       17.42     36.76 o
   1   0  15      866.29      880.27     65.89 o
   2   0  15     1352.78     1141.87     72.44 o
   3   0  15      100.57       66.43     38.73 o
   4   0  15      400.59      243.10     49.75 o
   5   0  15       67.67       63.19     39.61 o
   6   0  15        6.43       18.85     34.74 o
  -4   1  15      110.13      321.77    245.85 o
  -3   1  15       15.32      147.67    130.09 o
  -2   1  15       12.82      127.56    114.29 o
  -1   1  15        0.41      -26.07     26.38 o
   0   1  15       51.61       83.80     40.25 o
   1   1  15      404.40      501.35     55.90 o
   2   1  15       69.45       82.82     40.40 o
   3   1  15       10.92        2.90     35.33 o
   4   1  15       49.41       54.97     38.73 o
   5   1  15       39.78       21.36     35.68 o
   6   1  15       80.79       62.00     39.52 o
  -4   2  15      150.06      483.82    377.59 o
  -3   2  15       95.66      340.29    228.13 o
  -2   2  15       18.55      252.13    210.98 o
  -1   2  15       60.75       71.90     40.25 o
   0   2  15       71.48       40.99     37.65 o
   1   2  15      927.03      862.56     65.25 o
   2   2  15      328.14      292.46     53.69 o
   3   2  15        1.85       -5.36     36.37 o
   4   2  15      290.24      273.66     52.56 o
   5   2  15      104.32       42.91     39.12 o
   6   2  15      120.21      126.72     44.83 o
   7   2  15        3.32       27.46     38.14 o
  -3   3  15      208.43      565.59    329.36 o
  -2   3  15      189.43      436.52    222.71 o
  -1   3  15      169.98      131.69     42.42 o
   0   3  15       37.10       49.65     39.86 o
   1   3  15      321.87      249.94     51.23 o
   2   3  15       70.50       77.11     42.22 o
   3   3  15        8.87       12.11     37.60 o
   4   3  15       90.19      124.99     45.13 o
   5   3  15       98.28       91.43     43.45 o
   6   3  15       12.11       16.93     38.48 o
   7   3  15       51.01       27.51     39.66 o
  -3   4  15      326.37      877.73    524.80 o
  -2   4  15       71.30      521.99    397.27 o
  -1   4  15      110.82      139.61     44.54 o
   0   4  15      567.36      508.14     56.59 o
   1   4  15      561.44      560.26     56.84 o
   2   4  15      143.90      104.03     44.54 o
   3   4  15      282.90      296.39     54.87 o
   4   4  15      156.99      219.38     51.82 o
   5   4  15       32.43       10.09     37.84 o
   6   4  15       69.27       20.82     40.40 o
  -2   5  15      406.51     1171.50     94.14 o
  -1   5  15      300.65      347.42     55.46 o
   0   5  15      329.47      389.30     58.26 o
   1   5  15        7.95       -8.32     35.58 o
   2   5  15      222.28      198.27     49.70 o
   4   5  15      109.93      128.54     47.49 o
   5   5  15        0.74        5.12     39.32 o
   6   5  15       81.30       26.18     41.78 o
   0   6  15      312.61      314.11     55.66 o
   1   6  15      280.98      290.00     55.02 o
   2   6  15      377.25      364.84     59.54 o
   3   6  15      250.21      245.17     55.02 o
   4   6  15       48.98       76.72     44.44 o
   5   6  15       94.45      101.91     49.55 o
   6   6  15      188.35      113.13     49.75 o
   0   7  15       72.46      102.55     46.16 o
   1   7  15      489.38      618.18     62.60 o
   2   7  15       54.68        9.60     40.65 o
   3   7  15       51.70       58.22     45.72 o
   4   7  15        2.52      -14.12     40.45 o
   5   7  15      170.51      145.86     52.46 o
   1   8  15      723.28      854.14     70.17 o
   2   8  15       10.09      -34.79     37.15 o
   3   8  15       80.49       85.63     47.49 o
   4   8  15        8.41       18.11     43.55 o
   0  -6  16        4.44      -16.24     38.14 o
  -2  -5  16      228.79      179.65     48.67 o
  -1  -5  16       92.52       52.11     46.90 o
   0  -5  16       73.89       30.12     41.53 o
   1  -5  16      155.34       72.68     42.22 o
   2  -5  16       30.55        9.89     38.14 o
  -3  -4  16       52.16       11.02     42.96 o
  -2  -4  16      189.26      107.34     36.07 o
  -1  -4  16       29.41       25.61     32.04 o
   0  -4  16       99.66       67.52     45.27 o
   1  -4  16      297.37      211.55     54.18 o
   2  -4  16       24.40        5.66     38.19 o
   3  -4  16        5.50        8.51     34.64 o
  -3  -3  16      265.52      143.22     75.71 o
  -2  -3  16      140.69      101.29     87.27 o
  -1  -3  16        2.49       -2.71     29.78 o
   0  -3  16       25.77        2.56     38.73 o
   1  -3  16      131.94       84.44     43.94 o
   2  -3  16       87.21       68.11     42.03 o
   3  -3  16       34.90       -5.31     34.15 o
   4  -3  16       97.39       38.48     38.38 o
  -3  -2  16       35.41       55.95     30.79 o
  -2  -2  16       71.05       39.42     31.01 o
  -1  -2  16        7.96       20.33     30.81 o
   0  -2  16      102.68      112.59     46.06 o
   1  -2  16        2.74       -1.57     36.42 o
   2  -2  16       99.50       67.47     41.88 o
   3  -2  16      157.65      114.96     45.37 o
   4  -2  16      218.41      163.87     47.98 o
  -3  -1  16      207.30      235.38     76.58 o
  -2  -1  16        4.25        4.32     26.89 o
  -1  -1  16      467.23      379.66     60.43 o
   0  -1  16      178.91      136.61     47.88 o
   1  -1  16        5.51        7.23     37.50 o
   2  -1  16       29.53       17.42     37.65 o
   3  -1  16      126.97       92.27     43.01 o
   4  -1  16       11.49       -6.59     34.20 o
   5  -1  16       39.44       40.06     37.84 o
  -3   0  16       58.99      119.38    103.58 o
  -2   0  16      256.98      314.33     99.74 o
  -1   0  16      486.33      530.44     60.23 o
   0   0  16      202.31      134.49     47.88 o
   1   0  16       65.23       52.46     41.73 o
   2   0  16      488.71      558.78     61.02 o
   3   0  16      489.72      282.56     55.21 o
   4   0  16       10.33       -7.28     34.64 o
   5   0  16       20.40       -2.71     37.15 o
  -3   1  16        2.26      245.76    230.65 o
  -2   1  16      377.85      690.34    308.67 o
  -1   1  16      362.24      261.26     52.11 o
   0   1  16       17.72       -9.30     34.69 o
   1   1  16      707.04      592.49     61.51 o
   3   1  16        7.35       41.19     40.20 o
   4   1  16       29.99       -1.38     37.79 o
   5   1  16        7.10       16.83     38.09 o
  -3   2  16      182.83      551.19    336.55 o
  -2   2  16      351.78      317.16    108.36 o
  -1   2  16      181.20      170.41     50.05 o
   0   2  16        2.54      -21.26     35.28 o
   1   2  16      119.98      157.52     47.64 o
   2   2  16      238.37      234.98     53.20 o
   3   2  16      162.72      107.28     47.04 o
   4   2  16       33.85       24.26     39.47 o
   5   2  16       39.44       -0.25     40.06 o
  -2   3  16       86.10       61.22     42.27 o
  -1   3  16        0.14        6.79     38.33 o
   0   3  16      152.22      131.59     47.64 o
   1   3  16       16.89       30.17     41.34 o
   2   3  16      327.66      297.67     56.39 o
   3   3  16       19.33       32.43     42.37 o
   4   3  16       34.67       76.23     45.22 o
   5   3  16      123.22       84.15     45.42 o
  -1   4  16       11.24       37.99     41.14 o
   0   4  16      264.51      380.64     58.90 o
   1   4  16      109.75       85.67     45.67 o
   2   4  16       22.29       39.96     43.16 o
   3   4  16       19.28        1.38     41.34 o
   4   4  16        2.04      -17.03     39.52 o
   5   4  16      144.04       21.85     42.91 o
  -1   5  16      174.41      195.46     51.57 o
   0   5  16     1147.58     1122.09     75.69 o
   1   5  16       27.91       17.03     42.22 o
   2   5  16        0.50      -17.37     38.78 o
   3   5  16       18.74       20.67     43.30 o
   4   5  16       98.47       66.63     46.95 o
   5   5  16       33.79       26.28     46.26 o
   0   6  16      240.37      252.30     56.35 o
   1   6  16        1.28       -3.89     40.06 o
   2   6  16       34.94       67.02     46.90 o
   3   6  16       37.84       17.13     43.50 o
   4   6  16      124.37       57.87     47.00 o
   2   7  16       95.95       70.86     47.44 o
   3   7  16       93.45       88.43     50.15 o
  -1  -3  17       68.61       38.43     46.85 o
   0  -3  17      168.36      122.68     51.23 o
   1  -3  17      212.42      184.98     54.48 o
   2  -3  17      171.74       89.71     46.11 o
  -1  -2  17        6.55      -17.52     40.70 o
   0  -2  17      202.79      109.44     49.21 o
   1  -2  17      348.38      288.22     59.25 o
   2  -2  17      196.88      117.22     47.54 o
   3  -2  17       36.53       27.71     39.71 o
  -1  -1  17       51.05       56.49     45.52 o
   0  -1  17      266.10      248.07     57.77 o
   1  -1  17      132.14       54.28     44.29 o
   2  -1  17        0.17       -4.33     37.65 o
   3  -1  17       10.23      -16.14     38.14 o
  -1   0  17      386.40      331.43     60.82 o
   0   0  17      543.26      511.74     61.32 o
   1   0  17      164.96      141.53     51.28 o
   2   0  17       28.16        7.53     42.22 o
   3   0  17       75.10       18.80     42.22 o
   4   0  17      173.45      133.46     49.46 o
  -1   1  17      737.30      702.13     69.39 o
   0   1  17      169.86      149.55     51.13 o
   1   1  17       41.70        0.44     43.26 o
   2   1  17      257.16      167.66     51.92 o
   4   1  17       39.09       53.64     45.08 o
  -1   2  17      568.61      525.22     63.83 o
   0   2  17      116.22      104.23     50.05 o
   1   2  17      117.92       52.06     47.19 o
   2   2  17      355.96      196.99     53.69 o
   3   2  17       30.72       41.93     44.68 o
   4   2  17       19.72       25.93     42.91 o
   0   3  17        4.07       -0.10     43.94 o
   1   3  17       29.80       24.36     42.67 o
   2   3  17       87.27      126.52     51.38 o
   3   3  17      263.51      224.64     57.63 o
   4   3  17       25.41       -0.44     44.19 o
   1   4  17       53.75      -13.29     41.83 o
   2   4  17       82.93       94.09     49.90 o
   3   4  17        4.95        4.53     44.24 o
 
